# Supplementary material for: Identification of an m6A Regulators-Mediated Prognosis Signature For Survival Prediction and Its Relevance to Immune Infiltration in Melanoma
Source: Front Cell Dev Biol. 2021 Nov 25;9:718912. doi: 10.3389/fcell.2021.718912 (PMC8656227; doi:10.3389/fcell.2021.718912)
Supplement: Supplementary file 1 [file Table3.XLSX]

## Sheet: Sheet1
ID	logFC	AveExpr	t	P.Value	FDR	B
ZC3H13	1.08003	4.50269	12.338	2.23083e-30	1.24767e-27	58.1947
ARGLU1	1.02205	3.60138	12.6382	1.34144e-31	1.06905e-28	60.9633
ELOVL2	1.01433	2.6269	6.28902	7.49256e-10	5.55767e-09	11.851
ZRANB2	0.97802	3.74147	12.1249	1.60757e-29	7.3182e-27	56.25
TOP2A	0.96143	3.94231	11.122	1.37622e-25	2.75821e-23	47.3374
TBC1D4	0.9614	3.09804	8.66332	8.02356e-17	2.03447e-15	27.5129
TGDS	0.960282	3.14423	11.0922	1.78944e-25	3.50283e-23	47.0791
MAGEA6	0.952569	2.63219	4.6874	3.65981e-06	1.60198e-05	3.6707
SHISA2	0.943547	2.57542	5.17816	3.36847e-07	1.71624e-06	5.95349
SRSF11	0.925837	3.71534	12.8058	2.75538e-32	2.99647e-29	62.5223
DEK	0.921287	4.68239	11.131	1.27179e-25	2.59325e-23	47.4151
HMGB2	0.918924	4.70675	12.1603	1.15898e-29	5.40169e-27	56.5721
NUF2	0.917887	2.2096	12.6622	1.06992e-31	9.51982e-29	61.1861
MAGEA3	0.900976	2.89115	4.2976	2.11231e-05	8.2499e-05	2.00476
MAGEC2	0.897113	2.33728	3.65682	0.000285148	0.000919718	-0.441994
CDK6	0.8945	2.74779	9.14362	2.00912e-18	7.12472e-17	31.1279
CENPF	0.893074	3.26478	10.9019	9.48448e-25	1.56016e-22	45.4385
CHML	0.879195	2.38595	9.64111	3.83807e-20	2.01963e-18	35.0124
CKAP2	0.871464	3.07906	12.2988	3.21284e-30	1.69977e-27	57.8355
LUC7L3	0.865128	3.53732	12.682	8.88264e-32	8.27989e-29	61.3693
PCDH7	0.858388	2.88321	6.64223	8.82015e-11	7.57256e-10	13.9283
CCDC14	0.855562	2.20053	12.7658	4.0228e-32	4.14454e-29	62.1496
ANKRD10	0.846546	3.85406	10.5365	2.2236e-23	2.39159e-21	42.3362
PCMTD2	0.846315	3.6483	9.02153	5.19537e-18	1.66994e-16	30.1961
DCT	0.842527	5.29994	3.09197	0.00211025	0.00574283	-2.28947
NELL1	0.842379	1.35859	4.68644	3.67619e-06	1.60843e-05	3.66644
COL11A2	0.840736	2.29497	4.54621	7.00767e-06	2.95509e-05	3.05202
MBNL2	0.83586	3.84131	8.12126	4.35497e-15	7.83534e-14	23.6022
RPS3A	0.825118	6.79051	9.8405	7.56372e-21	4.68543e-19	36.6074
CBX3	0.820255	5.84571	12.3884	1.39499e-30	8.823e-28	58.657
ZDHHC20	0.819777	3.45718	9.27811	6.98603e-19	2.79085e-17	32.1643
SPRY2	0.810696	4.83967	7.43256	5.309e-13	6.53608e-12	18.9086
CCNA2	0.805076	3.13057	11.7367	5.61898e-28	2.03688e-25	52.751
HMGB1	0.802954	4.60791	13.5703	1.79066e-35	7.01044e-32	69.7521
SMC4	0.802843	2.50449	9.92492	3.77894e-21	2.50755e-19	37.289
MAGEA4	0.800719	1.06909	3.99804	7.44858e-05	0.000266361	0.815212
MZT1	0.800402	3.35034	11.6934	8.32329e-28	2.77413e-25	52.3643
SNX10	0.795713	4.22826	6.23106	1.05503e-09	7.61796e-09	11.5191
PAK1IP1	0.793722	4.02169	10.8504	1.48514e-24	2.36355e-22	44.9974
DDX39B	0.791906	3.41465	10.9101	8.83007e-25	1.46482e-22	45.5088
CCNL2	0.791737	3.66915	9.54698	8.20083e-20	4.01328e-18	34.2669
SPRY4	0.789576	4.9667	5.61682	3.38779e-08	1.98729e-07	8.16392
NCAPG	0.788719	2.46587	11.0658	2.25837e-25	4.29201e-23	46.8501
MAD2L1	0.785266	2.2549	12.6363	1.36532e-31	1.06905e-28	60.9459
PABPC1L	0.781763	2.54153	8.82834	2.29522e-17	6.49261e-16	28.7395
ASPM	0.780794	1.80249	11.5099	4.35548e-27	1.2918e-24	50.7353
USP1	0.777562	3.40969	10.1183	7.60039e-22	5.9274e-20	38.8648
CENPU	0.776616	2.85459	10.5461	2.04831e-23	2.2653e-21	42.4169
PRPF4B	0.775558	3.36615	12.3425	2.13837e-30	1.23114e-27	58.2364
PNISR	0.768712	2.58471	10.9458	6.46138e-25	1.11587e-22	45.816
OGT	0.766829	3.64588	10.1975	3.91945e-22	3.29284e-20	39.5156
SPRED1	0.764209	3.66389	8.28256	1.35246e-15	2.69323e-14	24.7465
TTC14	0.756803	1.97927	11.4914	5.14502e-27	1.50319e-24	50.5714
TIA1	0.753878	3.0467	10.8667	1.28807e-24	2.06672e-22	45.1375
PIBF1	0.753187	1.98869	10.7526	3.46655e-24	4.81261e-22	44.1638
HMMR	0.749072	1.94877	10.2611	2.29861e-22	1.99094e-20	40.0401
RHOBTB3	0.747991	3.68515	6.70279	6.05577e-11	5.32293e-10	14.2939
NUSAP1	0.74715	3.98522	10.8014	2.27177e-24	3.36893e-22	44.5794
CREBZF	0.744172	2.84801	10.5826	1.49818e-23	1.71502e-21	42.7244
ARRDC3	0.742484	3.64561	6.50449	2.05389e-10	1.67381e-09	13.107
LOXL4	0.740294	3.76391	3.01809	0.00268628	0.00713777	-2.50927
STAG2	0.733844	3.55722	10.006	1.93374e-21	1.39165e-19	37.9473
TMEM123	0.733779	4.53106	7.45729	4.49246e-13	5.60484e-12	19.0716
PNN	0.733776	4.16415	12.867	1.5413e-32	1.88569e-29	63.0945
LARP7	0.733186	3.21593	10.9707	5.19792e-25	9.3348e-23	46.0301
PRPF38B	0.732831	3.20928	12.2554	4.80535e-30	2.47539e-27	57.4391
RFC3	0.731785	3.07791	11.2191	5.8322e-26	1.29733e-23	48.1821
CHL1	0.728431	2.84791	4.5113	8.20749e-06	3.43001e-05	2.90173
PSIP1	0.728229	3.07696	10.0327	1.54986e-21	1.14485e-19	38.1647
DLGAP5	0.726664	2.48434	9.92048	3.9198e-21	2.5778e-19	37.2531
NEK2	0.725479	2.35145	10.5252	2.44942e-23	2.59175e-21	42.2411
RSRP1	0.723163	2.37381	9.01607	5.41947e-18	1.72962e-16	30.1547
ZNF644	0.721357	2.48519	10.7566	3.34935e-24	4.6831e-22	44.1976
TMPO	0.72056	3.31478	10.6072	1.21361e-23	1.40571e-21	42.9316
UBL3	0.717911	5.28547	7.13267	3.89078e-12	4.10294e-11	16.9662
MAP3K1	0.717697	2.97772	9.24219	9.27249e-19	3.58714e-17	31.8865
SKP2	0.714396	2.49199	11.4433	7.91971e-27	2.24679e-24	50.1469
FNDC3A	0.71384	3.4819	8.6046	1.24758e-16	3.03371e-15	27.0804
CTAG2	0.711931	1.60869	3.14738	0.00175541	0.00485605	-2.12129
EZH2	0.709792	2.67662	11.4235	9.45339e-27	2.60634e-24	49.9727
LMNB1	0.707515	3.695	9.83628	7.83012e-21	4.81996e-19	36.5734
RAP2A	0.706904	3.22397	10.0533	1.30608e-21	9.83329e-20	38.3328
CDK1	0.705748	2.93353	9.96717	2.66635e-21	1.83781e-19	37.6316
MICU2	0.705126	3.16129	10.8263	1.8306e-24	2.84396e-22	44.7917
GLS	0.7051	3.49517	10.0936	9.33822e-22	7.22513e-20	38.6625
PEG10	0.704206	3.90845	4.60473	5.36442e-06	2.29577e-05	3.30635
EYA1	0.704085	1.35968	4.8843	1.43903e-06	6.69256e-06	4.56208
PPIG	0.702721	2.98703	10.4116	6.44111e-23	6.33592e-21	41.2906
CEBPZ	0.702244	3.82838	9.22571	1.05559e-18	3.99676e-17	31.7593
NOP58	0.70093	4.33472	10.0236	1.67137e-21	1.22536e-19	38.0905
MAGEA10	0.700895	1.04776	4.50843	8.3145e-06	3.47029e-05	2.88941
CLK1	0.699414	3.2807	8.86468	1.73848e-17	5.0416e-16	29.0118
U2SURP	0.699297	3.07424	11.1449	1.12498e-25	2.3679e-23	47.5358
VPS36	0.698424	3.22334	10.9566	5.88221e-25	1.04677e-22	45.9084
HNRNPH1	0.697716	4.52041	11.9579	7.47072e-29	3.04665e-26	54.7374
SMARCAD1	0.697325	2.80435	9.9101	4.2695e-21	2.78585e-19	37.1691
PBK	0.693517	3.29723	7.73568	6.66269e-14	9.6609e-13	20.9352
EXOSC8	0.692053	2.63507	13.8566	1.09623e-36	1.07293e-32	72.5044
PAN3	0.69203	2.72116	12.0703	2.66096e-29	1.15752e-26	55.7538
TAX1BP1	0.691632	4.39905	8.20701	2.34369e-15	4.45415e-14	24.2084
ABCB10	0.690724	2.34865	10.698	5.55768e-24	7.01881e-22	43.6996
MAGEC1	0.68953	1.44926	3.75222	0.000197892	0.000656233	-0.101071
RNF138	0.689244	2.58649	11.3975	1.19248e-26	3.24205e-24	49.7441
GAS2L3	0.688639	2.62078	8.58766	1.41639e-16	3.4145e-15	26.9561
SMARCA5	0.68798	3.6409	10.1865	4.29965e-22	3.5069e-20	39.4246
RBM26	0.686806	2.53806	12.8836	1.31671e-32	1.84104e-29	63.2497
CCNL1	0.686032	2.67665	10.3662	9.46532e-23	8.88783e-21	40.9122
SSB	0.6857	4.08818	10.323	1.36382e-22	1.24171e-20	40.5532
AMD1	0.685395	3.81442	8.43847	4.30014e-16	9.62002e-15	25.8684
NDC80	0.684156	2.26646	10.5841	1.47936e-23	1.70344e-21	42.7369
HMCN1	0.683663	3.48141	5.11167	4.70768e-07	2.34426e-06	5.63228
TSPAN7	0.683341	3.10901	3.93227	9.72348e-05	0.000340739	0.564708
NEK7	0.681327	3.37136	7.95309	1.44824e-14	2.3783e-13	22.4269
PRPF39	0.679673	2.28558	11.7337	5.77358e-28	2.0516e-25	52.7243
KIF11	0.67961	2.70907	9.88315	5.32961e-21	3.42056e-19	36.9513
LGI4	0.679599	2.60066	3.84431	0.000138069	0.000471102	0.235791
KIF15	0.67951	1.51695	11.0583	2.41135e-25	4.53868e-23	46.7857
SRP9	0.678888	5.67463	10.0007	2.02114e-21	1.4283e-19	37.9038
SSFA2	0.678837	3.84659	7.64174	1.27602e-13	1.73338e-12	20.3005
KIAA1524	0.678013	1.72653	10.2805	1.95183e-22	1.70789e-20	40.2008
N4BP2L2	0.675395	2.01118	12.0022	4.9751e-29	2.07208e-26	55.1377
ATAD2	0.675297	2.80773	9.80249	1.03257e-20	6.20014e-19	36.3017
C1QTNF3	0.674867	1.76765	3.54209	0.000437848	0.00136606	-0.840969
MALAT1	0.674498	2.98188	7.17754	2.89958e-12	3.1135e-11	17.2528
GNG2	0.674462	3.56409	5.9255	6.14494e-09	3.98434e-08	9.81284
ZNF146	0.672615	4.29367	10.3659	9.48943e-23	8.88783e-21	40.9097
ANLN	0.67259	3.23299	7.71541	7.66962e-14	1.09826e-12	20.7977
SKA3	0.672	2.17024	11.1013	1.65124e-25	3.26496e-23	47.1582
ECT2	0.671489	2.37431	9.20713	1.22155e-18	4.57207e-17	31.6161
KIAA0907	0.671248	3.09063	12.0452	3.35148e-29	1.4262e-26	55.5266
SMC2	0.670982	2.44673	9.84682	7.18196e-21	4.49159e-19	36.6583
RB1	0.670807	3.37631	8.62836	1.04377e-16	2.5863e-15	27.2552
CENPE	0.670005	1.31897	11.3321	2.13799e-26	5.23138e-24	49.1696
IPO5	0.669468	4.17496	10.3974	7.26861e-23	6.94064e-21	41.1717
LRRC40	0.669128	2.38926	10.3158	1.44902e-22	1.31317e-20	40.4936
TOP2B	0.669033	4.5439	9.67776	2.85181e-20	1.54638e-18	35.304
MAGEA12	0.668293	2.57198	3.3281	0.000945253	0.00276913	-1.55295
HAUS1	0.667637	3.06594	11.6184	1.63924e-27	5.26035e-25	51.6971
MYSM1	0.667392	1.89955	10.5215	2.52739e-23	2.64565e-21	42.2103
LPAR6	0.667094	2.58305	7.01407	8.40698e-12	8.43931e-11	16.2155
RAD51AP1	0.666879	2.01215	10.6826	6.34741e-24	7.81449e-22	43.5689
LYPLA1	0.66474	3.50563	8.23768	1.87569e-15	3.63172e-14	24.4264
RSL24D1	0.664509	4.52066	8.99637	6.31207e-18	1.97694e-16	30.0052
GNL3	0.664071	4.79424	9.94758	3.13466e-21	2.13059e-19	37.4727
YEATS4	0.661841	3.06983	8.84825	1.9713e-17	5.65809e-16	28.8886
DIAPH3	0.661643	1.47459	11.3867	1.31315e-26	3.47362e-24	49.6493
ELF1	0.661524	3.92969	8.60279	1.2646e-16	3.06749e-15	27.0671
GOLGA8A	0.661446	1.44237	7.31641	1.15673e-12	1.33903e-11	18.1488
POU3F3	0.661173	1.4329	5.07709	5.59478e-07	2.76002e-06	5.46672
TCF12	0.66058	3.33326	8.39773	5.80981e-16	1.26504e-14	25.5737
ESF1	0.659572	3.00077	9.26509	7.74138e-19	3.05519e-17	32.0636
BTBD3	0.658817	3.40555	7.53107	2.72287e-13	3.50428e-12	19.5604
LIG4	0.658479	1.91555	10.4208	5.9604e-23	5.89267e-21	41.3668
SRSF10	0.658402	3.11917	13.1393	1.14753e-33	2.04208e-30	65.6534
PSRC1	0.656753	3.30076	9.06628	3.67121e-18	1.21803e-16	30.5367
TPR	0.656579	3.75384	9.7758	1.28424e-20	7.57513e-19	36.0875
BUB1B	0.65591	2.50962	9.84851	7.08322e-21	4.44404e-19	36.6719
CENPQ	0.655336	2.24458	10.0106	1.86142e-21	1.34455e-19	37.9847
PYROXD2	0.65523	2.46901	4.55163	6.83732e-06	2.8926e-05	3.07544
RLBP1	0.655021	2.24454	4.03191	6.48412e-05	0.000234528	0.945705
HNRNPA2B1	0.654563	6.65113	18.469	2.86689e-57	5.61193e-53	119.202
CDCA7	0.654115	2.10546	7.46202	4.35122e-13	5.44598e-12	19.1028
AHSA2	0.653237	1.83197	8.8804	1.54124e-17	4.51643e-16	29.1299
TROVE2	0.653184	2.61643	9.16975	1.63759e-18	5.9253e-17	31.3285
B4GALT6	0.65235	2.32193	6.29727	7.13524e-10	5.3067e-09	11.8984
ETNK1	0.652027	3.0274	9.09373	2.96518e-18	1.0077e-16	30.7461
PAGE5	0.651801	1.53578	2.83515	0.00478412	0.0120248	-3.03148
STIM2	0.651687	2.62115	8.84083	2.08637e-17	5.92752e-16	28.833
RAD21	0.651304	4.9695	8.43169	4.52113e-16	1.00341e-14	25.8193
TRMT13	0.651283	1.66977	11.6165	1.66739e-27	5.26439e-25	51.6804
DCK	0.651094	3.00307	9.0881	3.09809e-18	1.04868e-16	30.7031
UPF3B	0.651088	2.79412	11.0351	2.95638e-25	5.51154e-23	46.5852
BCHE	0.650372	3.24244	4.02527	6.6634e-05	0.000240568	0.920031
DBF4	0.650212	2.10324	10.8142	2.03265e-24	3.06071e-22	44.6888
NKTR	0.649377	1.93594	10.9241	7.8155e-25	1.30759e-22	45.6289
NDFIP2	0.649124	2.9727	9.17315	1.5946e-18	5.79116e-17	31.3546
MTMR6	0.648175	2.80032	8.92695	1.07807e-17	3.2769e-16	29.4803
GPR180	0.646266	2.26341	9.31807	5.09382e-19	2.11253e-17	32.4743
PRKACB	0.64622	3.15603	6.88945	1.8688e-11	1.77495e-10	15.4377
LSAMP	0.645911	2.43968	5.99105	4.23605e-09	2.80327e-08	10.1727
DEPDC1	0.645805	1.49509	9.85096	6.94231e-21	4.38373e-19	36.6916
ID4	0.645426	2.86596	4.72624	3.05206e-06	1.35382e-05	3.8439
ZMYM2	0.645196	2.35902	10.7726	2.9164e-24	4.13685e-22	44.3337
TAF1D	0.644603	2.66326	9.62771	4.27732e-20	2.23276e-18	34.906
PIK3C2A	0.644117	2.57762	8.96606	7.97709e-18	2.46296e-16	29.7756
PCNP	0.64399	4.85708	9.10453	2.7259e-18	9.2961e-17	30.8287
PFDN4	0.643738	3.17689	9.75749	1.49109e-20	8.63551e-19	35.9408
SMC3	0.642573	3.9452	8.85111	1.92873e-17	5.55218e-16	28.91
CCAR1	0.642336	3.18667	10.795	2.40193e-24	3.50879e-22	44.5246
TARBP1	0.642198	2.61755	10.4902	3.3004e-23	3.40028e-21	41.9479
ANP32E	0.641989	4.43102	10.8205	1.92527e-24	2.9443e-22	44.7421
CENPJ	0.640781	1.69147	13.1972	6.58706e-34	1.43268e-30	66.2002
SLC25A36	0.640489	2.8853	9.77208	1.32374e-20	7.78144e-19	36.0577
MCOLN3	0.640468	2.04564	4.43838	1.1381e-05	4.63746e-05	2.59115
TPP2	0.639373	3.06702	11.6771	9.6411e-28	3.14541e-25	52.2196
RCBTB2	0.638723	2.8508	8.3302	9.54499e-16	1.97509e-14	25.0877
UCHL5	0.638535	2.78382	10.4964	3.13125e-23	3.24308e-21	41.9996
SUCLA2	0.63696	3.24664	10.2832	1.90817e-22	1.68254e-20	40.223
GMNN	0.636866	3.07111	10.0033	1.97711e-21	1.40365e-19	37.9255
SIKE1	0.636812	2.58677	9.94319	3.2503e-21	2.19395e-19	37.4371
SLMO2	0.636319	4.40636	8.73486	4.67303e-17	1.24455e-15	28.0426
RCBTB1	0.636245	2.92468	9.65213	3.51039e-20	1.86728e-18	35.1
DMTF1	0.634808	2.22271	10.3397	1.18499e-22	1.09043e-20	40.6913
RDX	0.634111	3.83134	7.05337	6.51987e-12	6.65068e-11	16.4631
KCTD3	0.633676	3.88061	8.44383	4.13288e-16	9.30285e-15	25.9072
SGOL2	0.633255	1.45799	10.1406	6.31376e-22	4.98354e-20	39.0471
CDH19	0.632234	3.57025	3.88254	0.000118647	0.000409542	0.377916
RNF6	0.632153	3.2004	9.17481	1.57404e-18	5.73778e-17	31.3674
CCNG1	0.632125	4.87788	7.41586	5.94148e-13	7.24638e-12	18.7988
XPO1	0.631784	3.91669	10.2926	1.76316e-22	1.57098e-20	40.3007
CWC22	0.631756	3.05506	10.079	1.05499e-21	8.00079e-20	38.5426
WNK4	0.631253	1.81597	4.75205	2.70329e-06	1.20925e-05	3.9597
EIF1AX	0.631142	3.73637	8.84102	2.08334e-17	5.92752e-16	28.8344
TOPBP1	0.631079	3.0863	10.014	1.80939e-21	1.3118e-19	38.0126
CDC7	0.630536	2.34045	9.9401	3.33428e-21	2.24291e-19	37.412
LYST	0.630382	3.32448	6.05221	2.98488e-09	2.02316e-08	10.5116
AHR	0.629676	3.87993	5.35915	1.33026e-07	7.1676e-07	6.84635
CFAP97	0.628601	3.09333	9.21535	1.14513e-18	4.31077e-17	31.6794
PHF6	0.627666	2.25235	10.7162	4.7472e-24	6.09764e-22	43.8546
EXO1	0.626081	2.26698	9.38142	3.08173e-19	1.34354e-17	32.9675
OLIG1	0.626	1.78365	3.96824	8.40855e-05	0.000298022	0.701221
FUBP1	0.625711	3.82415	10.7996	2.30763e-24	3.39638e-22	44.564
FAM60A	0.625666	2.73032	8.08201	5.77435e-15	1.01375e-13	23.3262
RB1CC1	0.624418	2.95497	7.35923	8.69024e-13	1.03223e-11	18.4278
AP1S2	0.62429	5.26376	6.36102	4.88082e-10	3.71806e-09	12.2667
FNBP4	0.623241	2.88541	12.3976	1.27919e-30	8.63451e-28	58.7424
SUZ12	0.622442	2.74104	9.96424	2.73165e-21	1.87621e-19	37.6079
TFAM	0.622077	2.62164	10.0355	1.51423e-21	1.12277e-19	38.1875
RBM39	0.621218	4.19648	12.3641	1.74872e-30	1.06973e-27	58.4345
TRIM2	0.621125	3.39593	5.53934	5.13957e-08	2.93144e-07	7.76207
SF3B1	0.621122	4.87437	10.372	9.01398e-23	8.56547e-21	40.9602
HNRNPDL	0.620387	5.04891	13.2347	4.59026e-34	1.12318e-30	66.5561
MED4	0.618549	3.99043	11.7305	5.94524e-28	2.0516e-25	52.6955
DDX21	0.618339	4.24691	7.49752	3.42071e-13	4.34525e-12	19.3376
ADD3	0.617594	3.2519	6.85471	2.33029e-11	2.17839e-10	15.2229
SPG20	0.617393	3.53331	9.36493	3.51317e-19	1.51144e-17	32.8389
DNTTIP2	0.617144	2.96742	10.0834	1.01656e-21	7.77313e-20	38.579
CCDC50	0.616728	4.08361	6.88852	1.87993e-11	1.78465e-10	15.4319
PKN2	0.615896	2.78401	9.26866	7.52652e-19	2.98242e-17	32.0912
ZNF22	0.615842	2.76461	7.88238	2.38721e-14	3.73999e-13	21.9383
ETV1	0.6148	2.85551	5.88448	7.74295e-09	4.94352e-08	9.58931
ZNF302	0.614555	2.13876	9.08089	3.27686e-18	1.10214e-16	30.6481
ABCE1	0.611665	3.74778	9.92198	3.87154e-21	2.56032e-19	37.2653
FBXL3	0.611416	2.42778	9.53853	8.7775e-20	4.27412e-18	34.2002
LBR	0.610606	2.98553	7.82006	3.69824e-14	5.62057e-13	21.5105
THOC2	0.610091	2.71668	11.2698	3.72075e-26	8.56866e-24	48.6244
CEP170	0.60989	2.79407	8.34998	8.25542e-16	1.72465e-14	25.2298
ZNF24	0.609197	3.77754	9.61342	4.80077e-20	2.47955e-18	34.7926
PHF14	0.609041	2.6416	10.7158	4.76597e-24	6.09764e-22	43.8507
LENG8	0.608433	4.34636	8.22747	2.02011e-15	3.87683e-14	24.3538
PTPRG	0.607416	2.39841	6.67097	7.38106e-11	6.41582e-10	14.1015
SNRNP48	0.606909	1.82194	11.2987	2.87806e-26	6.87048e-24	48.8771
KIF5B	0.606094	4.4753	7.17625	2.92416e-12	3.13646e-11	17.2445
TTC37	0.605952	3.25952	8.18706	2.70814e-15	5.06805e-14	24.067
MEX3A	0.605641	1.72372	5.71599	1.97354e-08	1.18978e-07	8.68535
KIAA0101	0.605591	2.44812	9.0437	4.37473e-18	1.42725e-16	30.3647
MIS18BP1	0.604988	1.94427	10.1884	4.23277e-22	3.47393e-20	39.44
BIRC2	0.604825	3.3539	7.1707	3.03276e-12	3.24761e-11	17.209
SREK1	0.604757	1.94273	11.6929	8.36135e-28	2.77413e-25	52.3598
INPP4B	0.604266	2.5092	6.94356	1.32282e-11	1.28571e-10	15.7741
SMARCA1	0.604192	3.7528	6.35905	4.93864e-10	3.75881e-09	12.2553
UFM1	0.602847	3.98395	8.62407	1.07795e-16	2.65419e-15	27.2236
WBP4	0.602082	2.65614	10.5377	2.20159e-23	2.381e-21	42.346
PRPF40A	0.601609	3.34875	9.6416	3.82285e-20	2.01704e-18	35.0163
FAM76B	0.600826	1.64663	11.3529	1.77556e-26	4.39957e-24	49.3524
ARHGAP11A	0.600706	2.07061	9.13905	2.08221e-18	7.35728e-17	31.0929
PGM2	0.600636	3.44189	8.69074	6.52401e-17	1.68925e-15	27.7156
TFDP1	0.600595	4.3724	10.982	4.71073e-25	8.618e-23	46.1269
KTN1	0.600504	3.06146	7.54897	2.41014e-13	3.12647e-12	19.6795
DIS3	0.600294	2.51001	10.6827	6.33909e-24	7.81449e-22	43.5702
ABCD3	0.599438	2.83567	9.14874	1.93023e-18	6.88236e-17	31.1672
SLC38A2	0.599218	4.7421	6.95172	1.25544e-11	1.22631e-10	15.825
SESN3	0.598893	2.7071	5.79815	1.25396e-08	7.7629e-08	9.12335
EXTL2	0.598485	2.64463	8.89475	1.38066e-17	4.07025e-16	29.2377
TSNAX	0.598108	3.17858	8.18428	2.76321e-15	5.15447e-14	24.0473
TMED5	0.598023	2.69895	7.9183	1.85267e-14	2.97019e-13	22.1862
MTF2	0.597976	2.10497	11.1386	1.18866e-25	2.47531e-23	47.4816
HSP90AA1	0.597843	7.85872	7.25218	1.77236e-12	1.98025e-11	17.7327
CENPK	0.597731	1.36001	10.9491	6.28039e-25	1.09767e-22	45.844
C4orf19	0.597686	1.38436	5.75344	1.60601e-08	9.79674e-08	8.88433
WWTR1	0.597204	3.79317	5.24396	2.41024e-07	1.2558e-06	6.27496
PNRC2	0.596214	4.19971	9.46708	1.55656e-19	7.30688e-18	33.6378
ZNF12	0.595705	2.75132	9.64582	3.69442e-20	1.95455e-18	35.0498
SETDB2	0.595578	2.41632	9.79878	1.06436e-20	6.3667e-19	36.2719
MSH2	0.595386	3.2586	9.54187	8.54485e-20	4.17121e-18	34.2266
TMX4	0.595144	4.49379	5.31421	1.67953e-07	8.90728e-07	6.62213
PLCB4	0.594779	1.41831	5.09459	5.12715e-07	2.54408e-06	5.55041
2021-09-15	0.594376	5.84485	8.01563	9.28305e-15	1.57058e-13	22.8619
SLC25A27	0.594252	1.44198	6.97029	1.11443e-11	1.09844e-10	15.941
OSBPL8	0.594246	3.02899	7.569	2.10185e-13	2.7484e-12	19.8131
AHCTF1	0.594241	2.65615	10.0152	1.79226e-21	1.30422e-19	38.0219
SRSF3	0.593466	4.92143	13.1493	1.04296e-33	2.0416e-30	65.7475
PLK4	0.593365	1.62475	11.7909	3.43206e-28	1.29197e-25	53.2363
NRAS	0.593023	4.13724	7.96671	1.31487e-14	2.1757e-13	22.5214
SPDL1	0.592668	2.00552	10.306	1.5748e-22	1.41407e-20	40.4118
C1orf27	0.592504	2.72452	9.22997	1.02083e-18	3.88769e-17	31.7922
SMAD5	0.592274	2.81744	8.81749	2.49326e-17	7.0123e-16	28.6583
RBBP8	0.591763	2.48947	8.74928	4.18884e-17	1.13099e-15	28.1498
PTPRZ1	0.591626	2.92633	3.55896	0.000411382	0.00129051	-0.783058
CDKN2AIP	0.591013	2.67932	10.0875	9.83021e-22	7.54613e-20	38.612
SFRP1	0.590891	3.9495	2.23266	0.026056	0.0537967	-4.52723
BMI1	0.590736	3.16075	7.45775	4.47869e-13	5.59122e-12	19.0746
CRISPLD1	0.589567	2.59386	5.05872	6.12968e-07	3.00874e-06	5.37918
RNF219	0.589334	2.09124	12.5258	3.85614e-31	2.90323e-28	59.9233
RPL5	0.588869	7.82577	8.30987	1.10771e-15	2.26815e-14	24.9419
IQCB1	0.588042	2.63175	9.40523	2.54985e-19	1.12926e-17	33.1534
OTUD6B	0.587924	2.17603	9.12869	2.25764e-18	7.8776e-17	31.0135
PIGA	0.587438	2.34811	9.12338	2.35327e-18	8.18211e-17	30.9729
FANCL	0.587348	3.25343	9.28689	6.51791e-19	2.61988e-17	32.2324
KIF14	0.586517	1.41571	10.6672	7.24562e-24	8.70142e-22	43.4388
RIOK1	0.585976	3.2913	9.81283	9.48803e-21	5.7501e-19	36.3848
TFB2M	0.585725	3.67714	9.04301	4.39829e-18	1.43255e-16	30.3594
EDNRB	0.585414	6.23486	4.02207	6.75158e-05	0.000243482	0.907656
POSTN	0.584604	4.82704	3.12441	0.00189525	0.00520324	-2.19136
FAM84B	0.584363	2.4692	4.20758	3.10953e-05	0.000118147	1.63894
LGR4	0.584212	1.89518	7.36226	8.51532e-13	1.01372e-11	18.4476
KCNK2	0.583666	1.38952	6.14515	1.74396e-09	1.22139e-08	11.032
FAM13B	0.583466	2.5564	8.60756	1.2202e-16	2.97822e-15	27.1022
CTNNAL1	0.583265	3.3051	6.31398	6.46102e-10	4.83835e-09	11.9946
PPIL4	0.582803	2.93522	8.07464	6.08764e-15	1.06588e-13	23.2745
PDS5B	0.582256	1.97112	10.2683	2.16381e-22	1.88251e-20	40.0995
MRPL1	0.581893	2.93346	9.92722	3.7078e-21	2.46871e-19	37.3077
CNTRL	0.581528	1.77189	9.34757	4.03225e-19	1.70847e-17	32.7036
NAB1	0.580659	3.53973	7.83668	3.29167e-14	5.04576e-13	21.6243
FAM111B	0.580597	1.66383	8.69988	6.0889e-17	1.58709e-15	27.7833
EIF3J	0.580071	4.17354	9.11042	2.60355e-18	8.94112e-17	30.8737
NUP54	0.579884	2.73825	10.778	2.78217e-24	3.97526e-22	44.3801
USP33	0.579562	3.07851	9.37982	3.12134e-19	1.35778e-17	32.9549
NAA15	0.579521	2.63802	9.696	2.45943e-20	1.35234e-18	35.4494
USPL1	0.579371	2.22979	10.8091	2.12621e-24	3.17714e-22	44.6445
GABPA	0.579164	2.45331	9.16282	1.72896e-18	6.2214e-17	31.2753
UBA2	0.579158	4.89192	8.32912	9.62054e-16	1.98862e-14	25.08
RFC4	0.579051	2.97103	10.7333	4.09742e-24	5.45626e-22	43.9993
ZNF595	0.578922	1.62409	8.75926	3.88348e-17	1.05582e-15	28.224
ZFC3H1	0.578584	2.07304	9.97931	2.41169e-21	1.68034e-19	37.7303
NMD3	0.578561	3.22389	8.40568	5.4789e-16	1.19966e-14	25.6312
KIF20A	0.57822	3.02517	8.10538	4.88222e-15	8.67236e-14	23.4904
BUB1	0.578025	2.54296	8.55684	1.78361e-16	4.24231e-15	26.7303
DDX17	0.577963	5.41654	10.3257	1.33315e-22	1.21946e-20	40.5755
MPHOSPH10	0.577959	2.99219	9.11985	2.41897e-18	8.39563e-17	30.9458
CTDSPL2	0.57775	2.02419	10.7698	2.98836e-24	4.20843e-22	44.3097
ATP2B1	0.577614	2.78459	6.26111	8.83789e-10	6.47924e-09	11.6908
BIVM	0.577453	1.92731	8.96308	8.16253e-18	2.51624e-16	29.7531
DLX1	0.577262	1.26869	4.97482	9.26998e-07	4.42801e-06	4.9829
KIF18A	0.57721	1.36444	10.489	3.33548e-23	3.40926e-21	41.9375
KIF20B	0.576781	1.45264	9.68395	2.71224e-20	1.47889e-18	35.3533
KIAA1586	0.576247	1.80576	10.2557	2.40453e-22	2.07351e-20	39.9958
ARID4B	0.575807	2.05647	9.11545	2.5035e-18	8.67362e-17	30.9122
SMEK2	0.575517	3.32221	8.60606	1.234e-16	3.00442e-15	27.0911
NR1D2	0.574838	2.63652	7.40799	6.26456e-13	7.62616e-12	18.7471
UPF3A	0.574775	2.42169	11.873	1.62417e-28	6.4884e-26	53.9728
TCERG1	0.574191	2.6859	12.3118	2.84473e-30	1.54682e-27	57.9553
KIAA1551	0.573784	2.73329	6.45213	2.82189e-10	2.24e-09	12.7985
ZMYM4	0.573745	3.21574	9.78612	1.18042e-20	7.00206e-19	36.1702
SRSF7	0.573681	4.64502	12.7556	4.43138e-32	4.33722e-29	62.0543
KPNA3	0.573553	3.40999	9.15118	1.89378e-18	6.77709e-17	31.1859
DHX15	0.573397	4.04869	10.9494	6.26509e-25	1.09767e-22	45.8464
RBAK	0.57331	2.04695	9.77574	1.28477e-20	7.57513e-19	36.0871
ZNF83	0.573271	1.64227	8.4621	3.60976e-16	8.19734e-15	26.0398
GPR37	0.573026	2.5845	3.86382	0.000127808	0.000438844	0.308169
BAZ1A	0.572988	2.5284	9.43225	2.0559e-19	9.35913e-18	33.3647
GOLGA4	0.57298	3.27211	7.46481	4.26977e-13	5.34746e-12	19.1212
SMC5	0.57279	2.15475	8.85003	1.9447e-17	5.58993e-16	28.9019
CASP3	0.572651	3.42577	9.72024	2.01966e-20	1.14594e-18	35.6428
AP1AR	0.572429	2.79881	9.31481	5.22693e-19	2.15405e-17	32.449
AC091180.1	0.572355	1.26137	8.16274	3.22897e-15	5.9517e-14	23.8949
NUCKS1	0.572167	5.66827	8.76255	3.78751e-17	1.03116e-15	28.2485
WSB1	0.572003	3.21552	7.88232	2.38825e-14	3.73999e-13	21.9379
REV3L	0.571862	2.12777	7.52574	2.82361e-13	3.6266e-12	19.5249
ZMYM5	0.571711	2.11293	10.1438	6.14677e-22	4.87138e-20	39.0734
ST3GAL6	0.571408	3.88851	5.25396	2.29006e-07	1.19605e-06	6.3241
TYMS	0.571347	4.45296	7.27794	1.49409e-12	1.68764e-11	17.8992
BAGE5	0.571299	0.56778	5.55664	4.68478e-08	2.68692e-07	7.85137
ZC3H7A	0.570334	3.329	9.97047	2.59469e-21	1.79474e-19	37.6584
FAR1	0.570313	2.68785	8.65112	8.79552e-17	2.21301e-15	27.4229
SLC25A40	0.570063	2.43842	9.27606	7.09995e-19	2.83058e-17	32.1485
CNN3	0.569635	5.80545	5.66631	2.58951e-08	1.54353e-07	8.42316
IL6ST	0.569469	3.88692	5.8794	7.96669e-09	5.07643e-08	9.56177
WDR43	0.569388	3.81936	8.90105	1.31547e-17	3.90157e-16	29.2852
ENAH	0.569371	2.96969	6.40027	3.8575e-10	2.9917e-09	12.4951
HAUS3	0.569119	1.65507	12.8739	1.44446e-32	1.88502e-29	63.1585
ZNF195	0.568627	1.70908	11.3543	1.75448e-26	4.39957e-24	49.3641
TAF11	0.568504	4.42246	10.103	8.63818e-22	6.71001e-20	38.739
MTRF1	0.568063	1.49373	12.2151	6.97988e-30	3.50336e-27	57.0715
SLC4A7	0.567936	2.04806	7.97783	1.21496e-14	2.02408e-13	22.5987
GORAB	0.567721	2.12271	9.0105	5.65826e-18	1.79224e-16	30.1124
MDM4	0.567539	2.15597	10.3974	7.26775e-23	6.94064e-21	41.1719
RBMX	0.567228	4.61549	12.8552	1.72453e-32	1.98574e-29	62.9839
FANCI	0.56713	2.99892	8.709	5.68342e-17	1.48933e-15	27.8508
KBTBD6	0.567094	2.1482	10.4377	5.15963e-23	5.15304e-21	41.5086
MBNL1	0.566578	3.4873	7.4194	5.80152e-13	7.08893e-12	18.822
MBNL3	0.566195	1.29329	9.0046	5.92296e-18	1.87003e-16	30.0676
SRSF6	0.565726	4.9888	11.2057	6.57198e-26	1.42941e-23	48.0646
SASS6	0.565608	1.3601	12.0873	2.27395e-29	1.01165e-26	55.9085
SPC25	0.565444	2.14173	9.26656	7.65232e-19	3.02614e-17	32.0749
MIB1	0.565201	2.64672	8.12	4.39477e-15	7.89244e-14	23.5933
NUPL2	0.565154	2.61597	10.6075	1.21005e-23	1.40571e-21	42.9345
NXT2	0.564956	2.54821	6.19241	1.32362e-09	9.44582e-09	11.2993
DCAF16	0.564929	3.3646	8.98246	7.02814e-18	2.1907e-16	29.8998
SPP1	0.56445	6.73275	2.59605	0.00973461	0.022591	-3.66642
TGIF2	0.563987	3.49847	8.8012	2.82284e-17	7.83789e-16	28.5367
ZNF92	0.563681	1.67206	9.60183	5.27188e-20	2.70859e-18	34.7007
NASP	0.563442	3.62441	10.738	3.93239e-24	5.38297e-22	44.0398
CKS2	0.563223	5.52701	6.63368	9.29895e-11	7.93146e-10	13.8769
GOLGA8B	0.563133	1.29645	6.98141	1.03757e-11	1.02838e-10	16.0106
LNX2	0.563041	2.36941	8.22828	2.00832e-15	3.85799e-14	24.3596
IFT88	0.562587	1.73329	11.2388	4.89942e-26	1.10237e-23	48.3536
ZFR	0.562553	3.81988	8.25996	1.59478e-15	3.12492e-14	24.5852
COMMD8	0.562154	2.96861	7.96556	1.32561e-14	2.18977e-13	22.5135
RBMS3	0.56215	1.66253	5.95791	5.11468e-09	3.35073e-08	9.99035
IPO7	0.561931	4.48408	7.30376	1.25842e-12	1.4431e-11	18.0666
ZNF670	0.561552	1.49494	9.73468	1.79563e-20	1.03078e-18	35.7583
MBTD1	0.561494	1.71265	10.5084	2.82578e-23	2.94227e-21	42.1006
PRPF38A	0.561424	3.21727	11.7299	5.974e-28	2.0516e-25	52.6907
THAP5	0.561173	2.42737	8.48165	3.1225e-16	7.14052e-15	26.1818
DHFR	0.560921	2.29928	9.3533	3.85308e-19	1.64323e-17	32.7482
BCAN	0.560772	3.50415	2.30825	0.0214321	0.0454336	-4.35859
ZNF106	0.560724	4.61921	4.933	1.13676e-06	5.36452e-06	4.78764
CEP57	0.560469	2.52715	9.23977	9.45102e-19	3.64056e-17	31.8678
EIF2A	0.560141	4.27163	8.69584	6.27785e-17	1.62983e-15	27.7533
FEM1B	0.56004	3.84595	8.17082	3.04592e-15	5.63554e-14	23.952
SLC18B1	0.559849	3.96027	4.47718	9.56937e-06	3.94858e-05	2.75582
PTPN12	0.559657	4.20366	7.60376	1.65666e-13	2.20376e-12	20.0455
UBXN4	0.559643	4.18303	7.7125	7.82561e-14	1.11571e-12	20.7781
ETAA1	0.559424	1.97163	10.0503	1.33894e-21	1.0042e-19	38.3084
CNST	0.558952	3.03213	7.9588	1.3907e-14	2.28765e-13	22.4666
STMN1	0.558443	5.57782	7.97747	1.21806e-14	2.02751e-13	22.5962
NUDT21	0.558312	3.87266	10.0032	1.9791e-21	1.40365e-19	37.9245
HOXD13	0.557657	2.04597	3.73272	0.000213371	0.000704102	-0.171434
SP3	0.557541	2.86067	9.408	2.49421e-19	1.11471e-17	33.1751
SUPT20H	0.557441	2.2012	11.8313	2.37577e-28	9.11876e-26	53.5984
TOP1	0.557266	4.85814	8.78971	3.08083e-17	8.51798e-16	28.4509
NUP160	0.556921	2.98183	9.30467	5.66376e-19	2.31457e-17	32.3702
C5orf24	0.556699	3.42795	7.56201	2.20475e-13	2.87912e-12	19.7664
PAXBP1	0.556689	2.06212	10.2804	1.95436e-22	1.70789e-20	40.1995
ATRX	0.556296	2.03591	9.45765	1.6784e-19	7.83157e-18	33.5639
USP16	0.556257	2.94677	8.32883	9.6409e-16	1.99072e-14	25.0779
RPS7	0.555642	6.28082	8.1529	3.46689e-15	6.33063e-14	23.8253
NUPL1	0.554966	2.56204	10.2386	2.7758e-22	2.37554e-20	39.8547
GTF2F2	0.554708	3.56049	9.25197	8.58482e-19	3.34757e-17	31.9621
DNAJC2	0.554619	2.54215	9.19399	1.35421e-18	5.01108e-17	31.5149
GPBP1	0.554345	3.64089	9.32981	4.64178e-19	1.93737e-17	32.5655
ZNF692	0.554167	2.84549	8.77756	3.3792e-17	9.3035e-16	28.3603
KAT2B	0.5539	3.38766	5.39922	1.07909e-07	5.89867e-07	7.0477
MNS1	0.553727	1.37108	9.81084	9.64397e-21	5.82656e-19	36.3688
FOXN2	0.552725	2.74717	7.42013	5.77316e-13	7.05869e-12	18.8268
COMMD10	0.552509	2.91128	9.2291	1.02783e-18	3.90674e-17	31.7855
NAA16	0.552237	1.50036	11.5107	4.32506e-27	1.2918e-24	50.7422
IDI1	0.552221	3.67785	7.32303	1.1068e-12	1.28579e-11	18.1919
ZNF33A	0.552072	1.79975	9.65609	3.39962e-20	1.81328e-18	35.1315
ZBTB41	0.551865	1.92231	8.58023	1.49746e-16	3.59665e-15	26.9016
RAD50	0.551507	2.48222	8.19659	2.52759e-15	4.74847e-14	24.1345
TRPM7	0.551296	2.33146	8.23417	1.92412e-15	3.71151e-14	24.4015
LYPLAL1	0.551252	3.01009	8.23401	1.92638e-15	3.71151e-14	24.4003
NPM1	0.551242	7.18019	8.52388	2.28078e-16	5.36614e-15	26.4894
NOC3L	0.550605	2.46559	8.51897	2.36581e-16	5.53956e-15	26.4536
RPRD1A	0.550513	2.75291	8.23502	1.91228e-15	3.69525e-14	24.4075
CASP8AP2	0.55024	1.45624	9.86637	6.11715e-21	3.88777e-19	36.8159
SLC25A46	0.550165	2.55868	8.95991	8.36412e-18	2.57433e-16	29.7291
CSGALNACT1	0.549955	2.96977	4.51929	7.9168e-06	3.3149e-05	2.93601
FMR1	0.549413	2.67072	9.43276	2.04753e-19	9.34277e-18	33.3687
PTN	0.549292	1.69864	2.91017	0.00378909	0.00974749	-2.82112
ANKRD50	0.548736	2.76948	7.42388	5.62907e-13	6.89113e-12	18.8515
CCNT2	0.548686	2.07158	10.3671	9.39835e-23	8.88757e-21	40.9191
ZNF700	0.548596	1.88996	10.5739	1.61399e-23	1.82624e-21	42.6512
UBE2T	0.548403	4.11639	7.70422	8.28785e-14	1.17222e-12	20.722
GLMN	0.547733	1.6941	11.1313	1.268e-25	2.59325e-23	47.418
DCP2	0.547676	2.15244	9.67342	2.95417e-20	1.59305e-18	35.2694
HMGN1	0.547581	4.42913	10.7343	4.06339e-24	5.44801e-22	44.0075
RNF175	0.547321	0.945494	5.17914	3.35184e-07	1.70954e-06	5.95824
COPS2	0.54724	3.26451	8.26397	1.5489e-15	3.04415e-14	24.6138
CSNK1G3	0.546993	2.65585	8.49953	2.73403e-16	6.32607e-15	26.3119
ZNF300	0.546962	1.17956	8.44215	4.18451e-16	9.39355e-15	25.8951
MPPED2	0.546717	1.15052	6.86407	2.19592e-11	2.06164e-10	15.2807
TTK	0.546323	1.71745	8.76332	3.76555e-17	1.02661e-15	28.2542
COG3	0.545685	2.49376	10.3133	1.48084e-22	1.33583e-20	40.4722
ZNF121	0.54521	2.23554	9.6563	3.39377e-20	1.81328e-18	35.1332
USO1	0.544604	4.13488	7.06153	6.18361e-12	6.32428e-11	16.5147
RPL21	0.544551	6.18728	8.38823	6.23109e-16	1.3448e-14	25.5052
QKI	0.544309	3.02054	7.31855	1.14041e-12	1.32248e-11	18.1627
GINS1	0.543939	2.32036	9.01267	5.56401e-18	1.76811e-16	30.1289
EIF3E	0.543787	5.53559	7.13182	3.91249e-12	4.12201e-11	16.9607
HLTF	0.543589	3.1142	6.77758	3.79216e-11	3.43346e-10	14.7491
PAIP1	0.54356	3.78907	8.27708	1.40765e-15	2.79461e-14	24.7074
SEPT7	0.542964	4.41666	8.35958	7.69299e-16	1.61404e-14	25.2988
KRIT1	0.542849	2.54243	9.24411	9.13312e-19	3.54724e-17	31.9014
ROCK1	0.54229	2.45631	7.75655	5.76257e-14	8.49414e-13	21.0771
NIPBL	0.541566	2.55863	8.69707	6.21948e-17	1.61682e-15	27.7625
RAB3GAP2	0.541398	2.6794	8.07268	6.17388e-15	1.07905e-13	23.2608
LPGAT1	0.541327	3.403	7.78912	4.5919e-14	6.87819e-13	21.299
C4orf27	0.540767	3.65048	9.11376	2.53665e-18	8.75748e-17	30.8992
ARL14EP	0.54057	2.38937	10.4345	5.30346e-23	5.26981e-21	41.4816
TOMM20	0.540504	6.33108	7.62828	1.39988e-13	1.88464e-12	20.21
GPALPP1	0.540171	1.52805	11.8399	2.19663e-28	8.59982e-26	53.6756
SOX5	0.540079	1.95072	6.81774	2.94445e-11	2.70726e-10	14.9953
CEP350	0.539735	2.44292	8.70903	5.68206e-17	1.48933e-15	27.851
RPAP3	0.539531	2.46171	9.19961	1.29579e-18	4.81311e-17	31.5582
TMA16	0.539491	2.46655	11.6107	1.75716e-27	5.45975e-25	51.6288
MRPS31	0.539381	2.99505	12.1693	1.0667e-29	5.09282e-27	56.6538
ARHGAP42	0.53909	1.82001	6.59008	1.2167e-10	1.01956e-09	13.6157
XRN2	0.538691	5.08286	8.11155	4.67023e-15	8.31845e-14	23.5338
2021-03-07	0.53869	3.22092	8.64938	8.91123e-17	2.23638e-15	27.4101
ZNF184	0.538124	2.09558	9.19016	1.39551e-18	5.14445e-17	31.4855
LRRC58	0.537614	3.19225	8.02107	8.92967e-15	1.5134e-13	22.8998
SEPT10	0.537473	3.4601	7.40685	6.31306e-13	7.68043e-12	18.7396
CDC5L	0.537456	3.55026	9.18587	1.44328e-18	5.30059e-17	31.4524
ZNF326	0.537241	1.90959	13.7503	3.10041e-36	2.02302e-32	71.48
MEF2C	0.536933	2.33211	6.72133	5.39441e-11	4.79109e-10	14.4064
IFI16	0.536868	5.9271	5.98661	4.34466e-09	2.87417e-08	10.1482
AGL	0.536678	1.81606	9.62202	4.47849e-20	2.31922e-18	34.8608
TNFRSF19	0.536677	3.79297	3.81969	0.000152128	0.000514584	0.144968
POLR3G	0.536647	2.3686	7.19257	2.62676e-12	2.84711e-11	17.3491
BCAS2	0.536209	4.44501	8.14436	3.68716e-15	6.70781e-14	23.7651
OXCT1	0.536174	3.40922	5.87487	8.17184e-09	5.20208e-08	9.53719
MAGEA1	0.536092	1.33834	3.03942	0.00250667	0.00671305	-2.44633
ORC6	0.536016	1.75999	9.70368	2.31071e-20	1.28136e-18	35.5106
ASUN	0.535908	3.61065	8.08745	5.55316e-15	9.77545e-14	23.3644
UBLCP1	0.535897	3.57871	7.76169	5.55971e-14	8.21368e-13	21.1121
POLA1	0.535512	2.46797	11.2161	5.99367e-26	1.31827e-23	48.1553
TMEM133	0.535374	2.31124	6.1886	1.35344e-09	9.63752e-09	11.2777
SSX2IP	0.535239	1.88573	7.81782	3.75687e-14	5.70083e-13	21.4951
BRIX1	0.535223	2.89227	9.42	2.26682e-19	1.02715e-17	33.2689
TAF9B	0.534971	3.1538	8.30619	1.13791e-15	2.31951e-14	24.9156
SLC25A24	0.53497	2.55853	7.58631	1.86713e-13	2.45956e-12	19.9287
MMP16	0.534888	1.52939	4.21853	2.96783e-05	0.000113357	1.68303
STXBP3	0.53477	2.76296	8.89681	1.35898e-17	4.01239e-16	29.2533
DTL	0.534366	2.8575	7.82139	3.664e-14	5.5772e-13	21.5196
FAM217B	0.534286	2.41708	9.20681	1.22463e-18	4.57482e-17	31.6136
KDELC1	0.533904	2.31022	6.51346	1.94473e-10	1.59014e-09	13.1601
MPHOSPH8	0.533866	3.52391	9.23257	1.00013e-18	3.82375e-17	31.8123
C11orf58	0.533816	3.69132	9.33794	4.35199e-19	1.836e-17	32.6287
PTAR1	0.533616	2.24849	7.85775	2.83901e-14	4.39665e-13	21.7689
RMI1	0.533401	1.7628	10.4615	4.2161e-23	4.25414e-21	41.7072
RBM25	0.533342	3.04402	11.5259	3.77443e-27	1.15445e-24	50.8763
PDE3B	0.532977	1.77204	5.53436	5.27837e-08	3.00535e-07	7.73638
ZC3H11A	0.532903	3.93469	9.53344	9.14398e-20	4.43053e-18	34.16
CD2AP	0.532805	2.76775	7.69354	8.92407e-14	1.25405e-12	20.6497
ATP11B	0.532786	2.68051	7.89559	2.1749e-14	3.44168e-13	22.0294
PPIP5K2	0.532765	1.79745	9.94457	3.21355e-21	2.17665e-19	37.4483
FBXO5	0.53217	1.75863	10.3395	1.18653e-22	1.09043e-20	40.69
AIMP1	0.532103	3.70296	10.541	2.1404e-23	2.32769e-21	42.3737
ARFIP1	0.53194	3.23532	8.51443	2.44723e-16	5.70973e-15	26.4204
RIF1	0.53147	2.0394	9.43553	2.00266e-19	9.15938e-18	33.3905
RLF	0.531166	2.26573	9.54915	8.05936e-20	3.96387e-18	34.284
BCLAF1	0.531137	3.35478	9.57174	6.71934e-20	3.38126e-18	34.4625
PRIMPOL	0.530698	2.16759	10.9719	5.14567e-25	9.32653e-23	46.04
ZC3H15	0.530534	4.26059	8.39069	6.11914e-16	1.32502e-14	25.5229
C11orf57	0.530392	2.57397	9.80797	9.87264e-21	5.94637e-19	36.3458
MPZ	0.530365	3.7337	2.14356	0.0325964	0.065632	-4.71897
XRCC2	0.529854	1.32589	10.0786	1.0586e-21	8.00079e-20	38.5392
ZNF664	0.52973	4.20007	8.8209	2.42919e-17	6.85179e-16	28.6839
PPP4R2	0.529675	3.52327	7.97852	1.20906e-14	2.01596e-13	22.6035
SRFBP1	0.529628	2.08989	9.19323	1.3623e-18	5.0315e-17	31.5091
NUDT15	0.529263	3.47001	10.1895	4.19091e-22	3.47393e-20	39.4498
IREB2	0.529051	2.50914	9.28164	6.79367e-19	2.72512e-17	32.1917
SRSF1	0.5287	5.518	13.2647	3.4414e-34	9.62363e-31	66.8398
MIER3	0.528619	2.14535	9.30306	5.73625e-19	2.33445e-17	32.3577
ATP1B2	0.528441	2.03872	3.1168	0.00194382	0.00532172	-2.21448
TBL1XR1	0.528358	3.2295	8.71571	5.40205e-17	1.42322e-15	27.9006
SNX4	0.528334	3.61693	8.98134	7.0892e-18	2.20622e-16	29.8913
TEX30	0.528331	2.63041	7.69725	8.69766e-14	1.22419e-12	20.6748
EIF4A2	0.528328	5.40541	6.52495	1.81308e-10	1.48622e-09	13.2281
CENPH	0.528211	2.32277	8.74825	4.2219e-17	1.13678e-15	28.1421
ERBB2IP	0.528041	3.24511	7.48934	3.61587e-13	4.56649e-12	19.2835
NDC1	0.527906	2.982	9.29688	6.02356e-19	2.43618e-17	32.3098
AC090154.1	0.527726	0.97798	9.05793	3.91715e-18	1.29088e-16	30.4731
CCDC34	0.527719	1.95879	9.97929	2.41213e-21	1.68034e-19	37.7301
RECQL	0.527668	3.11621	6.29651	7.16729e-10	5.32553e-09	11.894
KIAA0020	0.52766	3.73068	7.06128	6.19398e-12	6.33144e-11	16.5131
ESCO1	0.527628	2.47476	8.51802	2.38267e-16	5.57238e-15	26.4466
UTP14C	0.527519	2.32936	8.50006	2.72336e-16	6.30885e-15	26.3157
PHTF2	0.527116	2.20867	8.30814	1.12182e-15	2.28985e-14	24.9296
ATM	0.527046	2.23738	7.67281	1.02994e-13	1.4228e-12	20.5097
PUM2	0.526569	4.20017	9.53087	9.33489e-20	4.51186e-18	34.1398
ZNF770	0.526284	2.28451	7.21382	2.28366e-12	2.50435e-11	17.4855
SAP30	0.526058	3.0276	7.09688	4.91443e-12	5.10344e-11	16.7386
MND1	0.525969	2.03768	9.12719	2.28433e-18	7.95656e-17	31.002
AKAP9	0.525919	2.20154	7.25448	1.74561e-12	1.95435e-11	17.7475
AC087350.1	0.525712	1.24277	7.99368	1.08546e-14	1.81917e-13	22.7089
KIF4A	0.525706	2.81043	7.91778	1.85945e-14	2.97862e-13	22.1826
DUT	0.525286	3.73649	8.80354	2.77305e-17	7.72154e-16	28.5541
ZNF260	0.525238	1.89446	9.18235	1.48372e-18	5.43892e-17	31.4253
KIF23	0.525102	2.59092	8.01528	9.30667e-15	1.57321e-13	22.8594
COG6	0.525027	2.00573	8.77261	3.50888e-17	9.63343e-16	28.3234
PNPT1	0.524585	2.98624	9.01993	5.26003e-18	1.68795e-16	30.184
CHMP5	0.524425	4.49495	7.64386	1.25751e-13	1.71419e-12	20.3147
HNRNPR	0.524032	4.12106	10.8715	1.23537e-24	2.0152e-22	45.1785
ITGB3BP	0.524026	1.69667	10.8312	1.75371e-24	2.74631e-22	44.8339
RCN2	0.523863	3.12584	7.26513	1.62667e-12	1.83e-11	17.8163
ZBTB1	0.523773	2.53241	8.65085	8.81321e-17	2.21462e-15	27.4209
KRR1	0.523566	2.12178	9.51315	1.07621e-19	5.12575e-18	34.0001
CCDC88A	0.52341	2.24251	7.2619	1.66182e-12	1.86633e-11	17.7955
VANGL2	0.522814	3.00424	4.76872	2.49874e-06	1.12108e-05	4.03481
DHX36	0.522803	2.68394	8.74546	4.31203e-17	1.15786e-15	28.1214
LRPPRC	0.522785	4.13742	8.1805	2.83988e-15	5.27926e-14	24.0205
HIAT1	0.522671	4.08843	8.12526	4.23146e-15	7.63418e-14	23.6304
PMAIP1	0.52257	2.29921	5.32923	1.55387e-07	8.27676e-07	6.6969
BZW2	0.522478	5.05333	6.78809	3.54949e-11	3.22718e-10	14.8135
C1orf52	0.522067	2.31358	9.67577	2.89822e-20	1.5672e-18	35.2882
HS2ST1	0.521842	2.93981	8.14377	3.70294e-15	6.73027e-14	23.7609
AASDHPPT	0.521682	2.98619	8.73804	4.56153e-17	1.21817e-15	28.0663
C1GALT1	0.521621	2.4829	7.64158	1.27741e-13	1.73407e-12	20.2994
BTBD1	0.521237	4.27708	8.13846	3.84751e-15	6.96716e-14	23.7234
LTN1	0.521091	2.10677	8.20703	2.34337e-15	4.45415e-14	24.2086
PPP1R12A	0.520973	2.32218	8.62419	1.07699e-16	2.65419e-15	27.2245
ATF2	0.520786	2.99001	8.29075	1.27394e-15	2.55245e-14	24.8051
MRE11A	0.520775	1.94145	10.6301	9.96628e-24	1.1682e-21	43.1253
SMCHD1	0.520544	2.47839	7.97199	1.26645e-14	2.10449e-13	22.5581
MELK	0.520307	2.58037	7.31614	1.15882e-12	1.34066e-11	18.1471
ENOPH1	0.52013	4.51413	9.23376	9.90799e-19	3.79548e-17	31.8215
OPN3	0.52006	2.46828	5.56129	4.56935e-08	2.62765e-07	7.87542
AKAP11	0.519914	2.46644	7.68244	9.63601e-14	1.34253e-12	20.5748
COMMD2	0.519871	2.6539	9.09693	2.89216e-18	9.84592e-17	30.7706
NUP153	0.519812	3.74903	8.36466	7.41148e-16	1.56169e-14	25.3353
TOPORS	0.519743	2.47588	8.9085	1.24239e-17	3.72432e-16	29.3412
CCDC82	0.519703	1.8993	9.20585	1.23389e-18	4.60064e-17	31.6062
TMF1	0.519433	2.66746	6.46824	2.55967e-10	2.04847e-09	12.8932
GBAS	0.518956	3.38863	8.7184	5.29308e-17	1.39639e-15	27.9205
ACADM	0.518839	3.2196	7.92463	1.77164e-14	2.84961e-13	22.2299
GTF2H1	0.518551	3.03437	9.23105	1.01221e-18	3.86238e-17	31.8005
TRMT10C	0.518412	3.67752	8.88837	1.44986e-17	4.25503e-16	29.1898
RRM1	0.517815	4.02776	8.89844	1.34214e-17	3.97465e-16	29.2655
TRIM51	0.517772	1.91801	4.33524	1.79333e-05	7.0704e-05	2.15983
RSBN1L	0.517487	2.31014	9.16161	1.74543e-18	6.26912e-17	31.266
DNMT3A	0.517375	2.47338	9.01594	5.42521e-18	1.72962e-16	30.1536
XPO4	0.517064	2.28799	9.69035	2.57489e-20	1.41186e-18	35.4043
MCM8	0.517023	1.99713	9.07448	3.44436e-18	1.15254e-16	30.5992
TRUB1	0.516953	2.58785	8.17536	2.94751e-15	5.46895e-14	23.9841
YES1	0.51672	3.18294	6.76404	4.12873e-11	3.71244e-10	14.6664
SGK3	0.516712	2.07771	5.91592	6.48668e-09	4.19342e-08	9.76049
SEPT11	0.516466	3.78889	6.67669	7.1234e-11	6.20011e-10	14.136
FAM208A	0.516113	2.88851	7.88536	2.33764e-14	3.67545e-13	21.9588
SLC16A1	0.516102	4.12135	7.4533	4.61535e-13	5.74352e-12	19.0453
TMEM126B	0.515785	3.34526	8.57373	1.57208e-16	3.76203e-15	26.8539
BBS10	0.515512	2.3197	8.29092	1.27235e-15	2.55187e-14	24.8063
SC5D	0.515099	2.40878	6.89717	1.77917e-11	1.69558e-10	15.4856
CPOX	0.515096	3.41826	7.97708	1.22149e-14	2.03149e-13	22.5935
DARS	0.514867	4.46724	8.97085	7.68715e-18	2.38472e-16	29.8119
DR1	0.514324	2.77511	9.14243	2.02783e-18	7.17808e-17	31.1189
TRAPPC8	0.514232	2.42539	8.64517	9.19844e-17	2.29668e-15	27.379
CBR4	0.514002	2.15453	9.04492	4.33372e-18	1.41861e-16	30.3739
PMS1	0.513873	1.8033	10.2896	1.8082e-22	1.60161e-20	40.2759
BLOC1S6	0.51385	3.32048	7.62108	1.47085e-13	1.9761e-12	20.1617
NCAPG2	0.513751	2.80833	8.50096	2.70506e-16	6.27388e-15	26.3223
ZNHIT6	0.513434	2.44766	9.98474	2.30592e-21	1.62368e-19	37.7743
CBFB	0.513428	3.97537	8.15705	3.36455e-15	6.16676e-14	23.8547
ZNF480	0.513318	1.99584	9.59664	5.49731e-20	2.81701e-18	34.6596
PLEKHA2	0.513233	3.70522	6.34699	5.30768e-10	4.02393e-09	12.1854
PPAT	0.513147	2.41282	8.64526	9.1919e-17	2.29668e-15	27.3797
OXR1	0.513103	2.30133	6.83351	2.66507e-11	2.46544e-10	15.0923
CDC73	0.513033	3.14578	7.87039	2.59739e-14	4.04486e-13	21.8558
ABHD13	0.512732	2.21021	9.77119	1.33348e-20	7.79191e-19	36.0505
LYRM7	0.512586	1.85598	9.027	4.97979e-18	1.6139e-16	30.2377
NUDCD1	0.511751	2.60943	7.1441	3.61045e-12	3.82231e-11	17.039
SUCO	0.511483	2.95349	7.27412	1.53252e-12	1.72805e-11	17.8745
TGFBR1	0.51143	3.77414	6.73726	4.88309e-11	4.35672e-10	14.5032
SPAST	0.510704	2.20503	8.9138	1.19277e-17	3.58657e-16	29.3812
CCNB1	0.510215	4.30985	7.58854	1.83886e-13	2.42395e-12	19.9436
TES	0.51001	3.55904	4.76975	2.48655e-06	1.11638e-05	4.03948
VBP1	0.509741	4.23879	8.39606	5.88169e-16	1.27927e-14	25.5617
ZNF655	0.509717	2.88844	9.05018	4.16014e-18	1.36636e-16	30.414
ZNF638	0.509432	2.93206	9.29151	6.28443e-19	2.53123e-17	32.2682
SEMA3C	0.509099	3.29984	3.85108	0.000134425	0.000459707	0.260861
SACS	0.508949	1.87811	7.54521	2.47271e-13	3.20128e-12	19.6544
SLU7	0.508706	3.36891	7.96428	1.33772e-14	2.20606e-13	22.5046
BPNT1	0.508616	3.5581	8.19658	2.52766e-15	4.74847e-14	24.1345
CUL5	0.508514	2.30782	8.15451	3.42677e-15	6.26322e-14	23.8367
RSRC2	0.508204	2.87064	11.3825	1.36326e-26	3.5581e-24	49.6124
TAF4B	0.508181	1.75816	8.40096	5.67296e-16	1.23938e-14	25.5971
NEK3	0.508159	1.62508	8.53488	2.10138e-16	4.96194e-15	26.5697
CEP95	0.508088	1.86698	10.6793	6.53124e-24	7.94093e-22	43.5408
SFPQ	0.507966	5.21912	12.9089	1.0358e-32	1.55967e-29	63.486
FAM216A	0.507814	1.75864	8.55856	1.76088e-16	4.19334e-15	26.7428
CDK19	0.50745	2.38737	7.68451	9.49892e-14	1.32626e-12	20.5888
TMEM194A	0.507209	2.80182	8.68498	6.81433e-17	1.75977e-15	27.673
TWISTNB	0.507146	3.03294	8.02988	8.38582e-15	1.4299e-13	22.9613
NAP1L1	0.507145	4.64962	8.37778	6.72915e-16	1.44117e-14	25.4299
ZBED5	0.507098	2.07191	10.7241	4.43694e-24	5.75186e-22	43.921
DDX5	0.507079	6.10648	8.30339	1.16149e-15	2.35607e-14	24.8955
SCML1	0.506796	1.36012	7.68711	9.33006e-14	1.30361e-12	20.6063
LIN9	0.50648	1.42095	10.6713	6.99373e-24	8.45075e-22	43.4735
CD46	0.506315	3.78415	6.33294	5.77166e-10	4.35377e-09	12.1041
RBM6	0.506266	3.24268	9.52208	1.00174e-19	4.7827e-18	34.0705
SKAP2	0.506015	3.09221	5.58382	4.04833e-08	2.34873e-07	7.99214
MAN1A2	0.505501	2.55458	7.52223	2.8919e-13	3.70478e-12	19.5016
TMX3	0.505456	2.8273	7.86913	2.62054e-14	4.07767e-13	21.8472
HMGCS1	0.505324	3.12355	6.04691	3.07721e-09	2.07927e-08	10.4821
CEP44	0.505243	1.36111	10.9452	6.49855e-25	1.11587e-22	45.8104
SCAF11	0.505193	2.57088	7.8647	2.70346e-14	4.19336e-13	21.8167
RP11-11N7.5	0.504802	0.880327	11.4346	8.56174e-27	2.39423e-24	50.0702
NUFIP1	0.504627	2.25551	11.4598	6.82971e-27	1.96605e-24	50.2926
CAMSAP2	0.504531	3.17691	7.05186	6.58388e-12	6.70548e-11	16.4536
SDAD1	0.503972	3.48086	8.71381	5.48039e-17	1.44192e-15	27.8864
YTHDF2	0.503761	4.92226	10.0204	1.71647e-21	1.25373e-19	38.0643
KBTBD7	0.503508	1.72396	9.58872	5.86018e-20	2.98732e-18	34.5968
QSER1	0.503036	2.39664	8.1842	2.76485e-15	5.15447e-14	24.0467
ZNF292	0.50271	1.50004	8.84085	2.08608e-17	5.92752e-16	28.8331
PDCD10	0.501741	2.95686	7.48411	3.74641e-13	4.72526e-12	19.2488
BORA	0.501651	1.38026	13.0642	2.35497e-33	3.84155e-30	64.9452
DEPDC1B	0.50101	1.51519	9.08794	3.10184e-18	1.04868e-16	30.7019
ZKSCAN8	0.500426	2.79697	8.27255	1.45491e-15	2.87966e-14	24.6751
ASNSD1	0.500364	4.03377	8.86179	1.7774e-17	5.14682e-16	28.9901
DSCC1	0.500321	2.10301	7.96853	1.29791e-14	2.15128e-13	22.5341
PCGF3	0.500293	2.93362	9.77158	1.32915e-20	7.78986e-19	36.0537
PAPD4	0.500154	2.88528	8.27139	1.46734e-15	2.89839e-14	24.6667
KRT1	-0.502442	1.06942	-1.98095	0.0481974	0.0918035	-5.04915
ANXA2	-0.504076	6.11464	-5.96395	4.94231e-09	3.24868e-08	10.0235
TSPO	-0.50436	6.82699	-6.16622	1.54246e-09	1.08767e-08	11.151
SUSD2	-0.505173	1.6041	-5.84594	9.60943e-09	6.04579e-08	9.38054
PDLIM4	-0.505717	2.74418	-2.84926	0.00458055	0.0115591	-2.99232
FXYD5	-0.505954	6.05508	-3.90924	0.000106652	0.000371214	0.477918
APOD	-0.507557	7.9046	-2.11805	0.0347111	0.0692559	-4.77245
COMP	-0.50958	2.04254	-2.91957	0.00367883	0.00949414	-2.79441
KCNAB2	-0.511001	3.93794	-3.51185	0.000489332	0.0015125	-0.944148
MSC	-0.512873	3.44297	-3.31723	0.000981873	0.00286313	-1.58797
COL6A1	-0.51316	6.33183	-4.31493	1.95925e-05	7.6797e-05	2.076
TNNT1	-0.515282	1.72368	-3.69234	0.000249118	0.000812343	-0.316035
FBXO2	-0.515869	1.9461	-4.5305	7.52533e-06	3.16248e-05	2.98424
CTSB	-0.516164	8.06482	-5.51844	5.74653e-08	3.25111e-07	7.65449
CD248	-0.516561	3.49723	-4.78912	2.26869e-06	1.02421e-05	4.12703
C1QB	-0.516956	6.43936	-3.05885	0.00235279	0.00634203	-2.38865
OLFML3	-0.516969	3.29576	-3.54225	0.000437588	0.0013655	-0.840419
MVP	-0.517323	5.15048	-6.50694	2.02354e-10	1.65045e-09	13.1215
APLP1	-0.51786	1.31934	-4.64567	4.44205e-06	1.92247e-05	3.48607
CEBPA	-0.51916	1.77186	-5.59361	3.84035e-08	2.23801e-07	8.043
SEPT3	-0.519711	2.77832	-3.37012	0.000815215	0.00242189	-1.41646
SFRP2	-0.51986	3.08757	-2.60014	0.00962097	0.022367	-3.656
MRC2	-0.519926	2.92468	-4.0187	6.84541e-05	0.000246593	0.894667
SLC1A4	-0.520136	3.90099	-4.1553	3.88036e-05	0.000145013	1.42975
NOV	-0.520215	3.54788	-2.69848	0.00722421	0.0173323	-3.40103
MT-ND1	-0.521524	11.1967	-4.69191	3.58364e-06	1.57181e-05	3.69076
SERPINA1	-0.522804	2.8227	-3.80991	0.000158075	0.000533413	0.10906
SLC27A3	-0.52351	3.36881	-3.38295	0.000778961	0.00232441	-1.37446
TFF3	-0.523821	1.43765	-3.94954	9.06948e-05	0.000319768	0.630113
DSP	-0.523887	1.62583	-2.98065	0.0030302	0.00797045	-2.61869
NUDT8	-0.524162	2.31061	-5.97658	4.5998e-09	3.03271e-08	10.093
AGPAT2	-0.524316	5.30899	-5.97958	4.52207e-09	2.98548e-08	10.1095
IFI27	-0.525274	4.54637	-2.65496	0.0082095	0.0194083	-3.51502
CD14	-0.52588	5.18205	-4.09543	4.98622e-05	0.00018371	1.19318
TRIM47	-0.526096	3.88453	-5.56426	4.49716e-08	2.58841e-07	7.89077
LRRC15	-0.527389	1.49895	-4.19956	3.21745e-05	0.000121916	1.6067
P3H3	-0.527482	2.5888	-4.65378	4.27856e-06	1.8587e-05	3.5218
IFI27L2	-0.528146	4.32287	-5.92876	6.03277e-09	3.9194e-08	9.83065
DPP7	-0.5293	6.13057	-6.31335	6.48532e-10	4.85283e-09	11.991
TSKU	-0.529515	3.4099	-4.84817	1.71197e-06	7.87032e-06	4.39603
S100A11	-0.530327	8.93837	-6.76764	4.03655e-11	3.63959e-10	14.6884
HSD3B7	-0.53152	2.75995	-5.98161	4.47e-09	2.9531e-08	10.1207
SPI1	-0.533795	3.60062	-4.47411	9.70212e-06	3.99914e-05	2.74273
SPHK1	-0.534275	2.68543	-5.12071	4.49909e-07	2.24725e-06	5.67575
TOM1	-0.536156	3.89188	-8.99942	6.16496e-18	1.93396e-16	30.0283
NCCRP1	-0.537725	1.1638	-3.41554	0.000693521	0.00208632	-1.26712
AVPI1	-0.540388	4.55956	-4.61351	5.15223e-06	2.20979e-05	3.34478
BAIAP2L1	-0.541776	2.29425	-4.50172	8.56992e-06	3.56473e-05	2.86065
MT-ND6	-0.544323	10.3745	-4.46551	1.00827e-05	4.14554e-05	2.70618
PMEPA1	-0.544536	2.64787	-4.12185	4.46553e-05	0.000165398	1.2972
METRNL	-0.545551	3.6916	-6.57742	1.31506e-10	1.09495e-09	13.5401
CTSZ	-0.545885	7.82224	-5.71428	1.99216e-08	1.19989e-07	8.67628
SH3BGRL3	-0.546039	7.19402	-6.76232	4.17359e-11	3.75105e-10	14.6559
SEMA3B	-0.551282	3.32176	-3.28423	0.00110137	0.00316862	-1.69369
GAS6	-0.553012	2.85665	-5.84815	9.49102e-09	5.98063e-08	9.39252
ADAMTS2	-0.554064	2.14574	-5.61408	3.43836e-08	2.01575e-07	8.14963
C11orf96	-0.555866	3.71997	-5.16209	3.65353e-07	1.85327e-06	5.87552
TYROBP	-0.557203	5.49642	-4.29635	2.12379e-05	8.28977e-05	1.99963
TRPV2	-0.558379	5.10113	-4.73557	2.92124e-06	1.30021e-05	3.8857
FCRLA	-0.56095	3.96249	-2.92611	0.0036037	0.00931621	-2.77575
S100A8	-0.562231	2.91339	-2.3486	0.0192705	0.0413527	-4.26632
SELM	-0.564266	2.85885	-4.70449	3.37934e-06	1.4882e-05	3.74673
CHPF	-0.56576	5.91073	-6.99705	9.38187e-12	9.36585e-11	16.1087
ZNF385A	-0.56603	3.48978	-6.60179	1.13206e-10	9.51894e-10	13.6857
ASPHD1	-0.569745	2.02917	-5.13478	4.19224e-07	2.10257e-06	5.74352
HSPB1	-0.57115	8.24669	-7.19057	2.66153e-12	2.88002e-11	17.3363
OLFM2	-0.572915	2.1989	-4.44606	1.0998e-05	4.49167e-05	2.62365
ALDH3B1	-0.575709	2.44242	-7.07924	5.51186e-12	5.67568e-11	16.6268
HCFC1R1	-0.576778	4.99102	-8.30388	1.15737e-15	2.35259e-14	24.899
SEMA7A	-0.577825	3.44593	-4.73078	2.98768e-06	1.32797e-05	3.86424
C1orf233	-0.580383	3.54388	-4.05859	5.80916e-05	0.000211638	1.04922
PLEC	-0.580481	4.94393	-6.87201	2.08798e-11	1.96785e-10	15.3298
ISLR	-0.580657	3.62097	-4.21359	3.0309e-05	0.000115473	1.66315
TYMP	-0.582067	4.49658	-4.86464	1.58191e-06	7.30498e-06	4.47156
UCN2	-0.582249	2.35319	-3.07659	0.0022199	0.00601198	-2.33567
SDC1	-0.58275	3.51462	-4.05407	5.91867e-05	0.000215349	1.03163
ANGPTL2	-0.585229	3.21581	-4.61119	5.20757e-06	2.23304e-05	3.33461
MFSD12	-0.587306	6.01113	-4.94272	1.08425e-06	5.13747e-06	4.8329
PTGES	-0.588199	2.19788	-4.38514	1.44076e-05	5.77456e-05	2.36737
BOK	-0.588511	2.54393	-5.04585	6.53358e-07	3.19577e-06	5.31802
NNMT	-0.591084	3.77868	-4.13114	4.29513e-05	0.000159539	1.3339
FHL2	-0.591452	2.59126	-6.08028	2.53953e-09	1.73938e-08	10.668
SLC7A4	-0.593075	1.3623	-3.8892	0.00011554	0.000399734	0.402806
MGAT5B	-0.595025	1.90604	-4.72368	3.0889e-06	1.36923e-05	3.83245
H2AFJ	-0.595111	4.14215	-5.06312	5.99733e-07	2.94895e-06	5.40011
CD74	-0.595225	8.82954	-3.41726	0.000689255	0.00207476	-1.26141
ENTHD1	-0.595429	1.64509	-3.7674	0.000186585	0.00062063	-0.0460718
NPTXR	-0.595942	1.60834	-4.8952	1.36534e-06	6.37409e-06	4.61235
OSGIN1	-0.596272	2.44	-6.37933	4.37402e-10	3.35902e-09	12.3731
SNTA1	-0.597861	3.71946	-6.53362	1.71966e-10	1.41343e-09	13.2795
COL18A1	-0.598214	4.59114	-6.11157	2.11926e-09	1.46633e-08	10.8432
PI3	-0.598652	1.6459	-2.4826	0.0134016	0.0300087	-3.94871
AHNAK2	-0.601181	1.83897	-4.74702	2.76809e-06	1.2357e-05	3.93709
BGN	-0.601443	6.62777	-4.92089	1.20568e-06	5.67061e-06	4.73132
FBLN5	-0.604197	2.15793	-5.17318	3.45454e-07	1.75872e-06	5.92927
CFD	-0.604209	2.47875	-5.41296	1.00411e-07	5.51034e-07	7.11701
CSTB	-0.609369	6.56754	-6.34716	5.30222e-10	4.02135e-09	12.1864
GPC1	-0.609714	3.22454	-4.45904	1.03789e-05	4.25482e-05	2.67867
HMOX1	-0.612979	4.47703	-5.39725	1.09031e-07	5.95171e-07	7.03774
NMRK2	-0.614758	0.969845	-4.20073	3.20157e-05	0.000121361	1.61138
ITGA3	-0.616396	4.54296	-4.13039	4.3087e-05	0.000159861	1.33093
RTN4R	-0.61886	2.01792	-5.75614	1.5823e-08	9.66716e-08	8.8987
BHLHE41	-0.619577	3.83038	-4.69752	3.49112e-06	1.53295e-05	3.7157
EEF1A2	-0.61958	1.6874	-3.73822	0.000208896	0.000690882	-0.151633
TNFRSF12A	-0.620151	4.26657	-5.21368	2.81293e-07	1.45208e-06	6.12655
HSPB8	-0.627423	2.68552	-3.81283	0.000156278	0.000527985	0.119765
S100A9	-0.630381	4.85283	-2.80222	0.00529146	0.0131664	-3.12214
UPP1	-0.633246	4.14088	-6.02067	3.57682e-09	2.39372e-08	10.3364
VGF	-0.640305	4.25303	-2.18851	0.0291392	0.0594538	-4.6232
TREM2	-0.647764	3.11608	-5.68893	2.28881e-08	1.3714e-07	8.54229
COL5A1	-0.648405	3.37137	-5.02532	7.23173e-07	3.51792e-06	5.22073
RCN3	-0.653813	4.17914	-4.42828	1.19039e-05	4.83295e-05	2.5485
RRAS	-0.654778	4.49256	-8.11595	4.52463e-15	8.09594e-14	23.5648
RAMP1	-0.667736	2.14223	-3.69938	0.000242503	0.000792091	-0.290923
TMEM54	-0.668872	4.19177	-5.51494	5.85488e-08	3.30667e-07	7.63649
CYGB	-0.673009	3.97143	-4.31523	1.95667e-05	7.67109e-05	2.07725
HTRA3	-0.673306	2.19844	-5.04615	6.52382e-07	3.1918e-06	5.31945
ABCD1	-0.674148	4.31527	-6.07218	2.66085e-09	1.81802e-08	10.6228
COL6A2	-0.678522	6.21472	-5.20104	2.9996e-07	1.54235e-06	6.06485
CD82	-0.685168	3.69342	-5.82815	1.06126e-08	6.6435e-08	9.28457
COL1A1	-0.687821	6.81067	-4.42127	1.22802e-05	4.97382e-05	2.51896
GSTP1	-0.69776	7.86946	-5.50425	6.19791e-08	3.4864e-07	7.58163
PTPRU	-0.70419	1.94418	-5.12993	4.29577e-07	2.15008e-06	5.72012
EPHX1	-0.715069	5.14776	-6.00127	3.99619e-09	2.65351e-08	10.2291
CTSD	-0.727773	8.53829	-8.24261	1.80958e-15	3.51762e-14	24.4616
CHCHD10	-0.733967	4.42751	-6.76571	4.08574e-11	3.68055e-10	14.6766
PMEL	-0.739227	8.97647	-2.10361	0.0359595	0.0713901	-4.80245
TSPAN10	-0.752636	3.53678	-4.08521	5.20266e-05	0.000191109	1.15312
CKB	-0.757232	3.28139	-5.19329	3.11989e-07	1.60041e-06	6.02709
TYRP1	-0.760794	4.20036	-2.13811	0.0330392	0.0663665	-4.73046
ARSI	-0.766112	1.90334	-5.45932	7.86547e-08	4.37076e-07	7.35212
PAEP	-0.779348	2.27731	-2.72277	0.00672208	0.0162994	-3.33666
CST1	-0.793145	1.09831	-5.15414	3.80304e-07	1.92264e-06	5.83702
FSTL3	-0.806638	3.11529	-7.64311	1.26406e-13	1.71953e-12	20.3097
LGALS1	-0.818151	9.08139	-7.35901	8.70258e-13	1.03244e-11	18.4264
ECM1	-0.832884	5.45005	-5.52508	5.54664e-08	3.14894e-07	7.68861
MYL9	-0.845775	4.69092	-7.1838	2.78272e-12	2.99955e-11	17.2929
CRYAB	-0.853389	5.26123	-4.45624	1.05097e-05	4.30483e-05	2.66678
MFI2	-0.853926	4.01577	-5.00572	7.96542e-07	3.8509e-06	5.12816
SEZ6L2	-0.857998	3.36096	-5.38131	1.18508e-07	6.42779e-07	6.95754
L1CAM	-0.858792	3.82153	-4.25722	2.51451e-05	9.70646e-05	1.83979
PTGDS	-1.01802	4.01009	-4.84787	1.71443e-06	7.87794e-06	4.39466
OCA2	-1.0744	1.99184	-5.28657	1.93693e-07	1.01951e-06	6.48505
CAPG	-1.18597	5.43397	-6.12057	2.01159e-09	1.39436e-08	10.8937
