# Supplementary material for: Identification of an m6A Regulators-Mediated Prognosis Signature For Survival Prediction and Its Relevance to Immune Infiltration in Melanoma
Source: Front Cell Dev Biol. 2021 Nov 25;9:718912. doi: 10.3389/fcell.2021.718912 (PMC8656227; doi:10.3389/fcell.2021.718912)
Supplement: Supplementary file 3 [file Table4.XLSX]

## Sheet: Sheet1
id	HR	HR.95L	HR.95H	pvalue	FDR
ZC3H13	1.0807	0.942193	1.23957	0.267405	0.36499
ARGLU1	0.863858	0.749115	0.996177	0.0441518	0.091543
ELOVL2	0.915702	0.798744	1.04979	0.206553	0.30019
ZRANB2	0.762566	0.66185	0.878608	0.000176365	0.0030064
TOP2A	1.039	0.902581	1.19605	0.594186	0.667694
TBC1D4	0.86923	0.75197	1.00477	0.0580197	0.11179
TGDS	0.822949	0.71016	0.953651	0.00957021	0.0320048
MAGEA6	0.863274	0.75654	0.985065	0.0290041	0.0664743
SHISA2	0.952927	0.837219	1.08463	0.465381	0.55656
DEK	0.80578	0.697862	0.930386	0.00324515	0.0163977
HMGB2	0.846306	0.740973	0.966613	0.0138672	0.039927
NUF2	0.954916	0.833097	1.09455	0.507632	0.594054
MAGEA3	0.838731	0.734788	0.957378	0.00918189	0.0318445
MAGEC2	0.884746	0.776925	1.00753	0.064773	0.11845
CDK6	0.838507	0.729384	0.963956	0.013286	0.0385445
CENPF	1.07251	0.930056	1.23679	0.335681	0.431186
CHML	0.980691	0.846488	1.13617	0.795106	0.835654
CKAP2	1.06226	0.919505	1.22718	0.412065	0.511229
PCDH7	1.00023	0.872231	1.14702	0.997362	0.999592
CCDC14	0.816368	0.707711	0.941708	0.00536721	0.0219019
ANKRD10	0.838907	0.728101	0.966575	0.0150854	0.042473
PCMTD2	0.802257	0.694565	0.926646	0.00273669	0.0150223
DCT	1.12692	0.994175	1.2774	0.0616786	0.114898
NELL1	0.909395	0.793687	1.04197	0.171361	0.258908
COL11A2	1.00361	0.882112	1.14185	0.956301	0.965156
MBNL2	0.868412	0.756244	0.997218	0.04556	0.0936988
RPS3A	0.859276	0.741301	0.996026	0.0441351	0.091543
CBX3	0.83343	0.718668	0.966518	0.0159308	0.0440406
ZDHHC20	0.814804	0.708359	0.937245	0.00413984	0.0189144
SPRY2	0.795117	0.68769	0.919324	0.00196292	0.0124449
CCNA2	1.09186	0.952783	1.25125	0.206153	0.30018
HMGB1	0.869856	0.751809	1.00644	0.0609704	0.114898
SMC4	0.841708	0.729446	0.971249	0.018305	0.0487605
MAGEA4	0.853032	0.742415	0.980131	0.0248854	0.0595221
SNX10	0.773126	0.677189	0.882653	0.000140952	0.00262308
PAK1IP1	0.955313	0.824174	1.10732	0.543969	0.62133
CCNL2	0.849235	0.738308	0.976828	0.022123	0.0551629
SPRY4	0.782851	0.682106	0.898477	0.000495661	0.00525263
NCAPG	1.00573	0.880294	1.14904	0.932999	0.94539
MAD2L1	1.01409	0.880756	1.16761	0.845737	0.873204
PABPC1L	0.888931	0.775068	1.01952	0.0922751	0.157861
ASPM	0.981202	0.854064	1.12727	0.788688	0.833475
USP1	0.83123	0.718128	0.962146	0.0132462	0.0385445
PRPF4B	0.884827	0.764252	1.02443	0.101611	0.17002
OGT	0.772967	0.669491	0.892435	0.000444855	0.00505636
SPRED1	0.766195	0.665826	0.881693	0.00020114	0.00319729
TTC14	0.828128	0.717979	0.955176	0.00960562	0.0320048
TIA1	0.788721	0.683396	0.910278	0.00117302	0.00895014
PIBF1	0.832496	0.723825	0.957482	0.0102065	0.033186
HMMR	0.892074	0.774693	1.02724	0.112603	0.184325
RHOBTB3	0.998735	0.87054	1.14581	0.985587	0.989478
NUSAP1	1.0029	0.874524	1.15012	0.966954	0.973332
CREBZF	0.804579	0.696138	0.929913	0.00324303	0.0163977
ARRDC3	0.823377	0.711203	0.953243	0.00930082	0.0318832
LOXL4	0.798534	0.70068	0.910054	0.000743378	0.00683371
STAG2	0.78645	0.682287	0.906517	0.000920168	0.00771525
TMEM123	0.800009	0.690041	0.927502	0.00310141	0.016208
PNN	0.846732	0.73237	0.978952	0.0246197	0.0591117
LARP7	0.766918	0.669984	0.877877	0.000118517	0.002444
PRPF38B	0.829622	0.718072	0.958499	0.0112357	0.035279
RFC3	1.01285	0.884359	1.16	0.853696	0.88023
CHL1	0.883959	0.776705	1.00602	0.0616283	0.114898
PSIP1	0.848967	0.737218	0.977656	0.0229794	0.0566077
DLGAP5	1.04351	0.91046	1.196	0.540544	0.618343
NEK2	1.0951	0.955384	1.25525	0.192047	0.283976
ZNF644	0.830617	0.718544	0.96017	0.0120876	0.0363794
TMPO	0.898202	0.778856	1.03584	0.139961	0.218385
UBL3	0.944081	0.817852	1.08979	0.431995	0.529923
MAP3K1	0.884842	0.770188	1.01656	0.0839998	0.146663
SKP2	1.06386	0.932952	1.21315	0.355458	0.452024
FNDC3A	0.798301	0.69226	0.920587	0.0019494	0.0124449
CTAG2	0.860938	0.750916	0.98708	0.0318425	0.0712487
EZH2	1.017	0.889896	1.16225	0.804565	0.839786
LMNB1	0.97925	0.859015	1.11632	0.753742	0.800982
RAP2A	0.843089	0.731604	0.971561	0.0183411	0.0487605
GLS	0.838701	0.727966	0.96628	0.0149018	0.0421114
PEG10	0.857056	0.756042	0.971566	0.015918	0.0440406
EYA1	0.909298	0.79609	1.0386	0.161033	0.245737
PPIG	0.788776	0.686821	0.905866	0.000779547	0.00686925
CEBPZ	0.810604	0.701413	0.936793	0.00444867	0.0197345
NOP58	0.865567	0.748683	1.0007	0.0511152	0.101565
MAGEA10	0.947772	0.831414	1.08041	0.422181	0.518719
CLK1	0.817018	0.708776	0.941791	0.00531968	0.0219019
VPS36	0.895435	0.774972	1.03462	0.134073	0.210489
HNRNPH1	0.827944	0.717171	0.955826	0.00998139	0.0327618
SMARCAD1	0.869572	0.752326	1.00509	0.0585908	0.112324
PBK	0.944721	0.818416	1.09052	0.437404	0.534839
EXOSC8	0.900564	0.784487	1.03382	0.136862	0.213986
PAN3	0.873223	0.752678	1.01308	0.0736836	0.131357
TAX1BP1	0.745276	0.649763	0.854829	2.65084e-05	0.00112668
ABCB10	0.889749	0.770285	1.02774	0.112285	0.184245
MAGEC1	0.962301	0.844324	1.09676	0.564712	0.641184
RNF138	0.845901	0.735837	0.972429	0.018619	0.0489407
GAS2L3	0.96464	0.839113	1.10895	0.612768	0.683541
SMARCA5	0.839055	0.727838	0.967267	0.0155766	0.0435345
RBM26	0.886654	0.766224	1.02601	0.106269	0.176653
CCNL1	0.779209	0.673512	0.901492	0.000795672	0.00686925
SSB	0.807068	0.700455	0.929909	0.0030243	0.0160246
AMD1	0.740509	0.641121	0.855305	4.39752e-05	0.00134212
NDC80	0.967879	0.846869	1.10618	0.631861	0.696691
HMCN1	0.92239	0.802106	1.06071	0.257126	0.354128
TSPAN7	0.902703	0.787492	1.03477	0.14174	0.220261
NEK7	0.757982	0.658845	0.872036	0.000106826	0.002444
PRPF39	0.823493	0.712207	0.952167	0.00875071	0.0307022
KIF11	0.9547	0.831096	1.09669	0.512269	0.598072
LGI4	0.901837	0.788877	1.03097	0.130216	0.20699
KIF15	0.962837	0.839069	1.10486	0.58956	0.663473
SRP9	0.826371	0.713875	0.956595	0.01064	0.0339677
SSFA2	0.863991	0.752812	0.991589	0.0375122	0.0803984
KIAA1524	0.925866	0.805841	1.06377	0.276898	0.371959
N4BP2L2	0.770851	0.666535	0.891493	0.000451163	0.00505636
ATAD2	0.973446	0.840011	1.12808	0.720497	0.774281
C1QTNF3	0.869954	0.761536	0.993808	0.0402261	0.084645
MALAT1	0.799605	0.691483	0.924633	0.00255208	0.0145316
GNG2	0.805903	0.701398	0.925979	0.00232508	0.0135423
ZNF146	0.862305	0.746183	0.996498	0.0446957	0.0924195
ANLN	1.04373	0.907769	1.20005	0.547815	0.624788
ECT2	0.942682	0.816549	1.0883	0.420592	0.518436
KIAA0907	0.896904	0.77769	1.03439	0.134847	0.21127
SMC2	0.925289	0.801688	1.06795	0.288509	0.384847
RB1	0.876734	0.763882	1.00626	0.0613143	0.114898
CENPE	0.933173	0.815008	1.06847	0.316706	0.410265
IPO5	1.05758	0.911093	1.22761	0.461782	0.554753
LRRC40	0.871112	0.753645	1.00689	0.0618912	0.114898
TOP2B	0.812492	0.702203	0.940104	0.00527434	0.0219019
MAGEA12	0.908908	0.798051	1.03516	0.150095	0.230893
MYSM1	0.839258	0.727879	0.967679	0.0158557	0.0440406
RAD51AP1	0.958025	0.835366	1.09869	0.53957	0.618156
LYPLA1	0.859941	0.737327	1.00295	0.0545448	0.106168
RSL24D1	0.821766	0.714951	0.94454	0.0057254	0.0226346
GNL3	0.843943	0.728984	0.97703	0.0231476	0.0566077
YEATS4	0.797754	0.686387	0.92719	0.00322547	0.0163977
DIAPH3	1.1325	0.989743	1.29584	0.0702969	0.126501
ELF1	0.857507	0.746339	0.985234	0.0300104	0.0681486
GOLGA8A	0.993063	0.865914	1.13888	0.920673	0.93414
POU3F3	0.931724	0.813142	1.0676	0.308595	0.401806
TCF12	0.910996	0.79113	1.04902	0.195301	0.287673
ESF1	0.82331	0.715396	0.947503	0.00668313	0.0247535
BTBD3	0.882128	0.766167	1.01564	0.0811368	0.143106
LIG4	0.872326	0.756023	1.00652	0.0613538	0.114898
PSRC1	0.911414	0.802034	1.03571	0.155014	0.237026
TPR	0.848339	0.731875	0.983336	0.0290356	0.0664743
BUB1B	1.03808	0.908326	1.18636	0.583315	0.657648
CENPQ	0.833471	0.723355	0.960348	0.011749	0.0360019
RLBP1	0.969839	0.852996	1.10269	0.640089	0.701706
HNRNPA2B1	0.863448	0.748513	0.99603	0.0439525	0.091543
CDCA7	1.04993	0.927229	1.18886	0.442257	0.539907
AHSA2	0.809191	0.697011	0.939425	0.00542523	0.0219019
TROVE2	0.88167	0.758375	1.02501	0.101304	0.16988
B4GALT6	0.864509	0.756008	0.988581	0.0333532	0.0739782
ETNK1	0.799887	0.693269	0.922903	0.00221926	0.0132289
PAGE5	0.874442	0.759846	1.00632	0.0611977	0.114898
STIM2	0.710684	0.615652	0.820384	3.11307e-06	0.000395879
RAD21	0.784622	0.680992	0.904022	0.000790561	0.00686925
DCK	0.781195	0.676178	0.902522	0.000801262	0.00686925
UPF3B	0.827384	0.716286	0.955714	0.0100046	0.0327618
BCHE	1.15627	1.01322	1.31951	0.0311768	0.0701707
DBF4	0.890627	0.771821	1.02772	0.112817	0.184325
NKTR	0.821065	0.706123	0.954717	0.0104009	0.0336266
NDFIP2	0.892603	0.776673	1.02584	0.10947	0.180792
MTMR6	0.802981	0.696924	0.925178	0.00239745	0.013858
GPR180	0.94791	0.823791	1.09073	0.454997	0.551052
PRKACB	0.709456	0.615368	0.817929	2.26071e-06	0.000351807
LSAMP	1.00203	0.877857	1.14377	0.976017	0.981161
DEPDC1	1.01256	0.883162	1.16093	0.857954	0.883427
ID4	0.87651	0.76714	1.00147	0.0525863	0.102617
ZMYM2	0.833959	0.718561	0.96789	0.016873	0.0456529
TAF1D	0.835682	0.726104	0.961797	0.0123099	0.0368332
PIK3C2A	0.830591	0.719223	0.959204	0.0115038	0.0358262
PCNP	0.760126	0.66113	0.873946	0.000116897	0.002444
PFDN4	0.785166	0.677813	0.909522	0.00126314	0.0094488
SMC3	0.86644	0.746582	1.00554	0.0591311	0.113075
CCAR1	0.840433	0.727136	0.971384	0.0186259	0.0489407
TARBP1	0.863402	0.744944	1.0007	0.0510886	0.101565
ANP32E	0.857141	0.738492	0.994852	0.0425748	0.0892434
CENPJ	0.944076	0.821232	1.08529	0.418438	0.517452
SLC25A36	0.813272	0.700694	0.943938	0.00654951	0.0246649
MCOLN3	1.04436	0.917061	1.18932	0.512834	0.598072
TPP2	0.949681	0.818995	1.10122	0.494293	0.584211
RCBTB2	1.07799	0.93974	1.23657	0.283544	0.379551
UCHL5	0.859986	0.740884	0.998234	0.047345	0.0970327
SUCLA2	0.925003	0.804107	1.06408	0.27532	0.371147
GMNN	1.04157	0.908084	1.19469	0.560497	0.638298
SLMO2	0.815268	0.709294	0.937075	0.00404334	0.0186974
RCBTB1	0.856345	0.740906	0.98977	0.035804	0.0780527
DMTF1	0.804003	0.694395	0.930912	0.00353022	0.0174906
RDX	0.867735	0.75844	0.992779	0.0388785	0.0825685
KCTD3	0.912941	0.7865	1.05971	0.231117	0.32656
SGOL2	0.919675	0.801273	1.05557	0.233722	0.328416
CDH19	0.813233	0.712792	0.927828	0.00211438	0.0129062
RNF6	0.836961	0.724057	0.96747	0.0160724	0.0441124
CCNG1	0.929133	0.807346	1.06929	0.305194	0.398738
XPO1	0.868243	0.747299	1.00876	0.0648911	0.11845
CWC22	0.799357	0.694724	0.91975	0.00175615	0.0118579
WNK4	0.847984	0.737345	0.975225	0.0207965	0.0532474
EIF1AX	0.796387	0.689041	0.920455	0.00205602	0.0128585
TOPBP1	0.849635	0.734586	0.982704	0.0281646	0.0649233
CDC7	0.916644	0.801784	1.04796	0.202599	0.296135
LYST	0.944639	0.827914	1.07782	0.397379	0.496524
AHR	0.803591	0.700518	0.921831	0.00179559	0.0120178
PHF6	0.812429	0.703012	0.938876	0.0048847	0.020926
EXO1	1.15684	1.01805	1.31455	0.025458	0.0606365
OLIG1	0.877368	0.764426	1.007	0.0627707	0.115966
FUBP1	0.803869	0.700046	0.92309	0.00197356	0.0124449
FAM60A	0.930057	0.80702	1.07185	0.31656	0.410265
RB1CC1	0.774739	0.670702	0.894914	0.000522325	0.00536127
AP1S2	0.860126	0.749621	0.986921	0.0317446	0.0712386
FNBP4	0.814272	0.701793	0.944777	0.00675005	0.0248806
SUZ12	0.775142	0.674201	0.891196	0.00034601	0.00432796
TFAM	0.890755	0.766706	1.03487	0.130547	0.207085
RBM39	0.813978	0.704068	0.941046	0.00541978	0.0219019
TRIM2	0.876964	0.760949	1.01067	0.0697693	0.126146
SF3B1	0.790402	0.687176	0.909135	0.000987487	0.00801545
MED4	0.879938	0.765714	1.0112	0.0713956	0.128176
DDX21	0.937926	0.808506	1.08806	0.39761	0.496524
ADD3	0.845047	0.738107	0.967482	0.0147345	0.0419493
SPG20	0.934752	0.806969	1.08277	0.3683	0.464484
DNTTIP2	0.816382	0.707395	0.942159	0.00552151	0.0220571
CCDC50	0.77061	0.670077	0.886226	0.000258738	0.0035894
PKN2	0.843618	0.729282	0.975879	0.0221053	0.0551629
ZNF22	1.02389	0.898397	1.16692	0.723394	0.776301
ETV1	0.861207	0.753831	0.983877	0.0278643	0.0646214
ZNF302	0.938553	0.818781	1.07584	0.362596	0.458047
ABCE1	0.920954	0.794407	1.06766	0.274888	0.371147
FBXL3	0.855688	0.740053	0.989392	0.0353837	0.0777267
LBR	0.884006	0.766493	1.01954	0.0902436	0.155081
THOC2	0.804698	0.697505	0.928364	0.00289133	0.015646
CEP170	0.970362	0.836588	1.12553	0.690981	0.747828
ZNF24	0.919845	0.797278	1.06125	0.252152	0.349169
PHF14	0.897539	0.774165	1.04057	0.151917	0.233225
LENG8	0.903299	0.791064	1.03146	0.132989	0.20965
PTPRG	0.863581	0.752886	0.99055	0.0361155	0.0782845
SNRNP48	0.926775	0.803782	1.06859	0.295197	0.390183
KIF5B	0.804522	0.698909	0.926096	0.00245151	0.0140639
TTC37	0.861645	0.74355	0.998496	0.0477061	0.0973256
MEX3A	1.08064	0.949561	1.22981	0.239801	0.335875
KIAA0101	0.988876	0.869294	1.12491	0.864921	0.888203
BIRC2	0.815905	0.701805	0.948555	0.00811778	0.0289433
INPP4B	1.09951	0.967842	1.24909	0.144924	0.22475
SMARCA1	0.912622	0.797753	1.04403	0.182803	0.272419
UFM1	0.787375	0.683735	0.906725	0.000900995	0.00763843
WBP4	0.832831	0.724892	0.956842	0.00979774	0.0323622
PRPF40A	0.835807	0.724814	0.963797	0.0136173	0.039356
FAM76B	0.808577	0.698007	0.936662	0.00462428	0.019934
ARHGAP11A	0.98986	0.858428	1.14141	0.888484	0.907514
PGM2	0.910704	0.790923	1.04863	0.193584	0.285696
TFDP1	1.05291	0.920891	1.20387	0.45066	0.547538
KTN1	0.804765	0.698571	0.927101	0.00262706	0.0148093
DIS3	0.900221	0.780311	1.03856	0.149513	0.230462
ABCD3	0.911658	0.789592	1.0526	0.207284	0.30068
SLC38A2	0.8046	0.695892	0.93029	0.00332822	0.0166374
SESN3	0.864798	0.751003	0.995835	0.0435964	0.0911344
EXTL2	0.940378	0.813438	1.08713	0.406048	0.505408
TSNAX	0.810363	0.697571	0.941394	0.00596433	0.0228682
TMED5	0.799664	0.69437	0.920925	0.00191238	0.0124204
MTF2	0.82639	0.71786	0.951329	0.00794145	0.0284476
HSP90AA1	0.962941	0.830443	1.11658	0.617081	0.687347
CENPK	0.884779	0.77021	1.01639	0.0835949	0.146545
C4orf19	0.927073	0.80694	1.06509	0.284886	0.38068
WWTR1	0.856514	0.752808	0.974506	0.0186654	0.0489407
PNRC2	0.779773	0.678244	0.8965	0.000473963	0.00509343
ZNF12	0.886278	0.759995	1.03354	0.123735	0.197924
SETDB2	1.02342	0.896477	1.16834	0.731888	0.783212
MSH2	0.866446	0.747265	1.00463	0.0576006	0.111264
TMX4	0.773679	0.6751	0.886651	0.000224289	0.00335554
PLCB4	0.897496	0.783674	1.02785	0.118059	0.192067
SLC25A27	0.85257	0.739461	0.982979	0.0280661	0.0648922
OSBPL8	0.833183	0.721931	0.96158	0.0125703	0.0373187
AHCTF1	0.898358	0.771198	1.04649	0.168676	0.256374
PLK4	1.04742	0.915874	1.19785	0.498668	0.587432
NRAS	0.922947	0.793936	1.07292	0.296601	0.390183
C1orf27	0.821197	0.708946	0.951221	0.00861897	0.0305873
SMAD5	0.923598	0.796541	1.07092	0.292547	0.388873
RBBP8	0.890706	0.770729	1.02936	0.116891	0.190572
PTPRZ1	0.880877	0.773284	1.00344	0.0563534	0.109131
CDKN2AIP	0.792769	0.687182	0.91458	0.00145072	0.0104363
SFRP1	0.767638	0.673803	0.874542	7.03348e-05	0.00179475
BMI1	0.768117	0.670891	0.879432	0.000133106	0.00260248
CRISPLD1	0.989575	0.86545	1.1315	0.878194	0.898207
RNF219	0.950824	0.824084	1.09706	0.489649	0.580128
RPL5	0.891623	0.771852	1.02998	0.119088	0.193328
IQCB1	0.715626	0.618039	0.828622	7.7057e-06	0.000653272
OTUD6B	0.825827	0.713265	0.956154	0.0104772	0.0337305
PIGA	0.899409	0.781127	1.0356	0.140567	0.218883
FANCL	0.790165	0.685731	0.910504	0.0011288	0.00887152
KIF14	1.0437	0.913024	1.19307	0.530881	0.611876
RIOK1	0.992141	0.861245	1.14293	0.912964	0.928646
TFB2M	0.948281	0.817781	1.09961	0.482061	0.572026
EDNRB	1.14873	0.998558	1.32149	0.0524073	0.102617
POSTN	1.01535	0.890375	1.15786	0.820217	0.851464
FAM84B	0.822218	0.718328	0.941134	0.00450753	0.0197787
LGR4	0.973998	0.851203	1.11451	0.701583	0.757154
KCNK2	1.0755	0.95176	1.21532	0.243161	0.338765
FAM13B	0.905241	0.784979	1.04393	0.17104	0.258908
CTNNAL1	0.892915	0.770843	1.03432	0.131022	0.207407
PPIL4	0.788828	0.683707	0.910112	0.00115109	0.00887152
PDS5B	0.846409	0.732027	0.978663	0.0243776	0.0588612
MRPL1	0.797676	0.693339	0.917715	0.0015749	0.0108256
NAB1	0.755845	0.658472	0.867617	6.94783e-05	0.00179475
FAM111B	0.977102	0.855051	1.11657	0.733656	0.783263
EIF3J	0.812626	0.705547	0.935957	0.00400149	0.0186899
NUP54	0.817866	0.708714	0.94383	0.00594254	0.0228682
USP33	0.754573	0.656398	0.867431	7.5016e-05	0.00184636
USPL1	0.834781	0.718557	0.969802	0.0182342	0.0487605
GABPA	0.804384	0.697177	0.928077	0.00285696	0.0155704
UBA2	0.950094	0.812502	1.11099	0.521273	0.602624
RFC4	0.904689	0.788752	1.03767	0.15228	0.233313
ZNF595	0.985998	0.863212	1.12625	0.835378	0.863677
ZFC3H1	0.828565	0.717145	0.957296	0.0107025	0.034025
NMD3	0.813925	0.704039	0.940962	0.00539722	0.0219019
KIF20A	1.14956	1.01047	1.30779	0.0341485	0.0755225
BUB1	1.07124	0.933218	1.22967	0.328154	0.424376
DDX17	0.825315	0.710366	0.958863	0.0121106	0.0363794
MPHOSPH10	0.798604	0.693926	0.919073	0.00170578	0.0116206
CTDSPL2	0.78903	0.682785	0.911808	0.00132199	0.00979297
ATP2B1	0.798271	0.695473	0.916263	0.00135862	0.00996758
BIVM	0.984864	0.857633	1.13097	0.828908	0.859316
DLX1	1.02809	0.908832	1.16299	0.659691	0.718037
KIF18A	0.935221	0.815269	1.07282	0.338927	0.434624
KIF20B	0.881145	0.766242	1.01328	0.0759127	0.135015
KIAA1586	0.849031	0.736365	0.978934	0.0242549	0.0587508
ARID4B	0.761387	0.660881	0.877178	0.000160489	0.00284775
SMEK2	0.797513	0.691729	0.919476	0.00183182	0.0121537
NR1D2	0.780369	0.67828	0.897824	0.000526992	0.00536127
UPF3A	0.988818	0.856764	1.14122	0.877803	0.898207
TCERG1	0.887207	0.767531	1.02554	0.10549	0.175739
ZMYM4	0.935834	0.803009	1.09063	0.395802	0.49589
KPNA3	0.955362	0.827642	1.10279	0.53285	0.612746
DHX15	0.916584	0.791823	1.061	0.243307	0.338765
RBAK	0.930107	0.800677	1.08046	0.343261	0.437973
ZNF83	0.883625	0.770134	1.01384	0.0777355	0.137935
GPR37	0.936439	0.824016	1.0642	0.314226	0.408441
BAZ1A	0.853474	0.738988	0.985696	0.0310821	0.0701647
GOLGA4	0.795073	0.690087	0.916031	0.00150457	0.0104363
SMC5	0.789324	0.685569	0.908781	0.00100097	0.0080394
CASP3	0.768929	0.669951	0.882529	0.000185912	0.00305062
NUCKS1	0.889585	0.767243	1.03144	0.121156	0.195437
WSB1	0.810415	0.70489	0.931738	0.00314386	0.0163182
REV3L	0.947641	0.822576	1.09172	0.456438	0.551921
ZMYM5	0.780574	0.676771	0.900298	0.000667564	0.00636689
ST3GAL6	0.84071	0.737463	0.958413	0.00944992	0.0320048
TYMS	1.15766	1.01681	1.31801	0.0269749	0.0635242
BAGE5	0.898008	0.783527	1.02922	0.122084	0.196519
ZC3H7A	0.854535	0.738177	0.989233	0.0352983	0.0777267
FAR1	0.757919	0.658671	0.872121	0.000108528	0.002444
SLC25A40	0.859369	0.740985	0.996666	0.0450562	0.0929133
CNN3	0.952531	0.845993	1.07249	0.421625	0.518719
IL6ST	0.752725	0.654684	0.865449	6.61896e-05	0.00179475
WDR43	0.972002	0.833729	1.13321	0.716824	0.77142
ENAH	0.965853	0.837972	1.11325	0.63161	0.696691
ZNF195	0.834966	0.724133	0.962762	0.0130564	0.0381687
TAF11	0.956092	0.830152	1.10114	0.533241	0.612746
MTRF1	0.812404	0.70478	0.936462	0.00416573	0.0189194
SLC4A7	0.779532	0.677171	0.897366	0.000524898	0.00536127
MDM4	0.862675	0.742987	1.00165	0.0525754	0.102617
RBMX	0.862706	0.743191	1.00144	0.0522523	0.102617
FANCI	1.06401	0.931067	1.21593	0.36224	0.458047
KBTBD6	1.02484	0.889624	1.1806	0.733989	0.783263
MBNL1	0.724968	0.632544	0.830896	3.79487e-06	0.000413641
MBNL3	0.835752	0.726897	0.96091	0.0117351	0.0360019
SASS6	0.883005	0.766203	1.01761	0.0856571	0.148876
SPC25	0.999967	0.879839	1.1365	0.999592	0.999592
MIB1	0.92036	0.795853	1.06435	0.263106	0.359767
NUPL2	0.817694	0.703432	0.950516	0.00877206	0.0307022
NXT2	0.733581	0.633619	0.849313	3.39507e-05	0.00112668
DCAF16	0.910656	0.786212	1.0548	0.211898	0.304479
SPP1	0.853791	0.746587	0.976388	0.0209424	0.0534417
TGIF2	0.984207	0.860064	1.12627	0.817	0.849279
ZNF92	0.880848	0.762428	1.01766	0.0850123	0.148092
NASP	0.90083	0.786427	1.03188	0.131771	0.20816
CKS2	1.05205	0.917579	1.20623	0.467088	0.557728
GOLGA8B	0.8834	0.765566	1.01937	0.0896397	0.154391
LNX2	0.966169	0.839634	1.11177	0.63084	0.696691
IFT88	0.868531	0.749081	1.00703	0.0618764	0.114898
ZFR	0.828386	0.717517	0.956386	0.0102211	0.033186
COMMD8	0.796112	0.691853	0.916082	0.0014534	0.0104363
RBMS3	0.918308	0.804032	1.04883	0.208792	0.301942
IPO7	0.845622	0.731779	0.977175	0.0230297	0.0566077
ZNF670	0.967453	0.842449	1.11101	0.639256	0.701706
MBTD1	0.927276	0.803595	1.06999	0.301263	0.394628
PRPF38A	0.845032	0.729607	0.978717	0.0246363	0.0591117
THAP5	0.797935	0.694138	0.917253	0.00149971	0.0104363
DHFR	0.98146	0.850379	1.13275	0.798062	0.837581
BCAN	1.22782	1.07662	1.40025	0.00220571	0.0132289
CEP57	0.818882	0.708827	0.946025	0.00665855	0.0247535
EIF2A	0.74642	0.649235	0.858153	3.96828e-05	0.00126158
FEM1B	0.95007	0.818999	1.10212	0.498893	0.587432
PTPN12	0.819786	0.710932	0.945307	0.00626177	0.0237698
UBXN4	0.746828	0.65212	0.855291	2.45156e-05	0.00112668
ETAA1	0.769731	0.669525	0.884936	0.000235302	0.00344867
STMN1	1.01148	0.888252	1.15179	0.863315	0.887748
NUDT21	0.832622	0.721885	0.960346	0.0118817	0.036263
HOXD13	0.949703	0.834691	1.08056	0.433302	0.530674
SP3	0.830409	0.719168	0.958857	0.0113251	0.0354141
TOP1	0.796073	0.693173	0.914248	0.00124004	0.0093678
NUP160	0.917943	0.797509	1.05657	0.232801	0.327726
C5orf24	0.875225	0.753461	1.01667	0.0812123	0.143106
ATRX	0.773203	0.672499	0.888988	0.000302967	0.00398558
USP16	0.774746	0.671765	0.893514	0.000452833	0.00505636
RPS7	0.927802	0.806484	1.06737	0.294599	0.390183
NUPL1	0.932536	0.804969	1.08032	0.352049	0.448436
GTF2F2	0.971659	0.848877	1.1122	0.676585	0.734682
DNAJC2	0.823023	0.714561	0.947948	0.00690559	0.0252104
GPBP1	0.784085	0.680806	0.903032	0.000737179	0.00683371
ZNF692	0.944709	0.824218	1.08281	0.413897	0.512668
KAT2B	0.789053	0.685688	0.907999	0.000942474	0.00781639
MNS1	0.86135	0.74795	0.991943	0.038239	0.0814982
FOXN2	0.755773	0.655516	0.871363	0.000115119	0.002444
COMMD10	0.825941	0.71325	0.956436	0.0106162	0.0339677
IDI1	0.903819	0.780473	1.04666	0.176754	0.264542
ZNF33A	0.811581	0.703661	0.936054	0.00413512	0.0189144
ZBTB41	0.882324	0.760789	1.02327	0.097783	0.166166
RAD50	0.840831	0.732246	0.965518	0.0139967	0.0401486
TRPM7	0.877777	0.756053	1.0191	0.0869752	0.150823
LYPLAL1	0.828281	0.7187	0.954571	0.00926533	0.0318832
NPM1	0.967689	0.839978	1.11482	0.649234	0.709693
NOC3L	0.86341	0.746357	0.998822	0.0481749	0.0976496
RPRD1A	0.912385	0.788694	1.05547	0.217348	0.30882
CASP8AP2	0.823402	0.7152	0.947974	0.00686627	0.0251873
SLC25A46	0.856892	0.739975	0.992281	0.0390658	0.0825685
CSGALNACT1	0.71278	0.619378	0.820268	2.30542e-06	0.000351807
FMR1	0.770971	0.668628	0.88898	0.000344342	0.00432796
PTN	0.905095	0.794536	1.03104	0.133582	0.210151
ANKRD50	1.03656	0.896473	1.19854	0.62787	0.696315
CCNT2	0.811823	0.703268	0.937134	0.00442001	0.019722
ZNF700	0.814814	0.703575	0.943641	0.00624666	0.0237698
UBE2T	1.09033	0.945981	1.2567	0.232661	0.327726
GLMN	0.858117	0.742924	0.991173	0.0374776	0.0803984
DCP2	0.845561	0.73125	0.977742	0.0235921	0.0575047
HMGN1	0.86511	0.747627	1.00105	0.0516779	0.102416
RNF175	0.796992	0.689671	0.921012	0.0021048	0.0129062
COPS2	0.781145	0.683034	0.893348	0.0003099	0.00400769
CSNK1G3	0.798703	0.692967	0.920572	0.00192085	0.0124204
ZNF300	0.909201	0.788086	1.04893	0.191879	0.283976
MPPED2	1.02867	0.900598	1.17496	0.676908	0.734682
TTK	0.969674	0.846985	1.11013	0.655467	0.715481
COG3	0.821981	0.712415	0.948397	0.00723456	0.026161
ZNF121	0.917257	0.79421	1.05937	0.239911	0.335875
USO1	0.814826	0.70589	0.940573	0.00516335	0.0218869
RPL21	0.924156	0.803566	1.06284	0.268887	0.365705
QKI	0.806547	0.696654	0.933776	0.00401722	0.0186899
GINS1	1.02062	0.897112	1.16113	0.756448	0.80274
EIF3E	0.839308	0.72456	0.972229	0.0195201	0.0508323
HLTF	0.810676	0.703041	0.934788	0.00387963	0.0183861
PAIP1	0.797978	0.687228	0.926575	0.00307321	0.0161715
KRIT1	0.803168	0.697677	0.924609	0.00228055	0.0134193
ROCK1	0.825088	0.716577	0.950031	0.00752923	0.0270981
NIPBL	0.803136	0.692851	0.930977	0.00362611	0.0177354
RAB3GAP2	0.848246	0.731468	0.983667	0.0294151	0.0669962
LPGAT1	0.925061	0.798428	1.07178	0.299698	0.39358
C4orf27	0.806668	0.697298	0.933193	0.00385129	0.0183861
TOMM20	0.902503	0.778055	1.04686	0.175395	0.263438
SOX5	0.946624	0.820443	1.09221	0.452343	0.548709
CEP350	0.827472	0.715075	0.957536	0.0110055	0.0346991
RPAP3	0.80694	0.70042	0.92966	0.00298051	0.0159755
MRPS31	0.865235	0.753455	0.993598	0.0402702	0.084645
XRN2	0.818874	0.711734	0.942141	0.00522185	0.0219019
ZNF184	0.863262	0.746065	0.998869	0.0482489	0.0976496
LRRC58	0.851829	0.733259	0.989572	0.0359905	0.0782357
CDC5L	0.91841	0.793076	1.06355	0.255573	0.352626
ZNF326	0.908571	0.784885	1.05175	0.199066	0.292091
MEF2C	0.961939	0.840756	1.10059	0.572182	0.647737
IFI16	0.874163	0.769811	0.992659	0.0381202	0.0814725
AGL	0.859753	0.744823	0.992418	0.0390256	0.0825685
TNFRSF19	0.923361	0.815194	1.04588	0.209737	0.301942
POLR3G	0.992377	0.86364	1.1403	0.914041	0.928646
BCAS2	0.819997	0.705755	0.952732	0.00952741	0.0320048
OXCT1	0.89692	0.784962	1.02485	0.109781	0.180913
MAGEA1	0.846733	0.739506	0.969507	0.0160302	0.0441124
UBLCP1	0.791517	0.683079	0.917169	0.00187008	0.0123006
POLA1	0.941509	0.817964	1.08371	0.401028	0.499974
TMEM133	1.04679	0.915707	1.19665	0.502885	0.591219
SSX2IP	0.773965	0.670513	0.893379	0.000465194	0.00507061
BRIX1	0.807351	0.698265	0.933479	0.00385968	0.0183861
TAF9B	0.793467	0.687888	0.915252	0.00149564	0.0104363
SLC25A24	0.919187	0.794196	1.06385	0.258482	0.355355
MMP16	0.829345	0.724613	0.949215	0.00659456	0.0246649
STXBP3	0.775099	0.671005	0.895342	0.000535374	0.00537488
DTL	1.2158	1.0583	1.39673	0.0057723	0.0226359
KDELC1	1.03641	0.905298	1.18651	0.604296	0.676067
MPHOSPH8	0.80251	0.69721	0.923712	0.00217148	0.0131495
C11orf58	0.742764	0.645845	0.854227	3.0648e-05	0.00112668
PTAR1	0.863136	0.74512	0.999845	0.0497583	0.0999094
RMI1	0.9469	0.818471	1.09548	0.463143	0.554753
RBM25	0.912714	0.786939	1.05859	0.227316	0.321785
PDE3B	0.827819	0.71831	0.954022	0.00905125	0.0315347
ZC3H11A	0.882991	0.761248	1.0242	0.100174	0.168354
CD2AP	0.809537	0.699657	0.936673	0.00452584	0.0197787
ATP11B	0.780594	0.678013	0.898696	0.000569264	0.00556857
FBXO5	0.923858	0.803039	1.06285	0.268074	0.365251
ARFIP1	0.775446	0.674353	0.891694	0.000359159	0.00440016
RIF1	0.848753	0.736354	0.978309	0.0236651	0.0575047
RLF	0.854542	0.737974	0.989524	0.0356667	0.0779762
BCLAF1	0.814979	0.704761	0.942433	0.00578505	0.0226359
ZC3H15	0.865037	0.748427	0.999816	0.0497089	0.0999094
C11orf57	0.875346	0.761028	1.00683	0.0622422	0.115269
MPZ	0.940426	0.820851	1.07742	0.376027	0.473447
XRCC2	1.01983	0.891839	1.16618	0.774155	0.820389
ZNF664	0.994275	0.855732	1.15525	0.940222	0.950185
PPP4R2	0.776615	0.672814	0.896429	0.00055322	0.0054819
SRFBP1	0.904956	0.7773	1.05358	0.198008	0.291099
NUDT15	1.13412	0.9955	1.29204	0.0584702	0.112324
IREB2	0.867856	0.750777	1.00319	0.055258	0.107282
MIER3	0.86357	0.745607	1.0002	0.0503054	0.100743
ATP1B2	0.984301	0.864048	1.12129	0.811873	0.845101
TBL1XR1	0.78135	0.680644	0.896958	0.00045726	0.00505636
SNX4	0.803834	0.696902	0.927174	0.00271622	0.0150179
EIF4A2	0.757438	0.656705	0.873623	0.000135883	0.00260248
CENPH	0.994573	0.869899	1.13712	0.936533	0.947712
ERBB2IP	0.916837	0.78987	1.06421	0.253607	0.350548
CCDC34	0.911218	0.789076	1.05227	0.205456	0.299738
RECQL	0.856709	0.7456	0.984377	0.0290988	0.0664743
KIAA0020	0.893593	0.773813	1.03191	0.125486	0.200305
ESCO1	0.892969	0.773897	1.03036	0.12106	0.195437
UTP14C	0.906176	0.784539	1.04667	0.180344	0.26928
PHTF2	0.806233	0.699355	0.929445	0.00299411	0.0159755
ATM	0.843528	0.72896	0.976103	0.0223291	0.0554955
PUM2	0.806999	0.697473	0.933725	0.00395889	0.0186459
ZNF770	0.913209	0.791682	1.05339	0.212735	0.304535
SAP30	0.807695	0.704123	0.926501	0.00228639	0.0134193
MND1	1.07165	0.93981	1.22199	0.301531	0.394628
AKAP9	0.814672	0.70625	0.939739	0.00490924	0.020926
KIF4A	1.1308	0.990361	1.29116	0.0692463	0.125499
DUT	0.87234	0.756736	1.0056	0.059713	0.113336
ZNF260	0.909944	0.787215	1.05181	0.201719	0.295416
KIF23	1.09376	0.949121	1.26044	0.215575	0.307878
COG6	0.864546	0.748339	0.998799	0.0481222	0.0976496
PNPT1	0.869065	0.750998	1.00569	0.0595992	0.113336
CHMP5	0.743334	0.64685	0.854208	2.89663e-05	0.00112668
HNRNPR	0.901528	0.776743	1.04636	0.172636	0.260318
ITGB3BP	0.82982	0.721808	0.953994	0.00874353	0.0307022
RCN2	0.806694	0.697831	0.93254	0.00368142	0.0178912
ZBTB1	0.776644	0.674738	0.893942	0.000427994	0.00505636
KRR1	0.819217	0.709491	0.945912	0.00657085	0.0246649
CCDC88A	0.846213	0.730509	0.980244	0.0260168	0.0614577
VANGL2	1.13903	0.992462	1.30724	0.0639827	0.117636
DHX36	0.814821	0.705463	0.94113	0.00535055	0.0219019
LRPPRC	0.97097	0.833404	1.13124	0.70548	0.760284
HIAT1	0.846797	0.730473	0.981645	0.0274059	0.063947
PMAIP1	0.880119	0.76809	1.00849	0.0660164	0.120216
BZW2	1.13566	0.984041	1.31064	0.0818718	0.143936
C1orf52	0.793686	0.688286	0.915227	0.00148047	0.0104363
HS2ST1	0.829099	0.717839	0.957602	0.0107957	0.0341788
AASDHPPT	0.876005	0.760409	1.00917	0.0667288	0.121224
C1GALT1	0.862138	0.742333	1.00128	0.0519885	0.102536
BTBD1	0.834305	0.723372	0.962251	0.0128258	0.0377243
PPP1R12A	0.772663	0.670527	0.890357	0.000363316	0.00440016
ATF2	0.763954	0.666147	0.876122	0.000117148	0.002444
MRE11A	0.871693	0.761031	0.998448	0.0474354	0.0970327
SMCHD1	0.816582	0.707345	0.94269	0.00568472	0.0225908
MELK	1.04605	0.916054	1.19449	0.506098	0.593168
ENOPH1	0.922222	0.792173	1.07362	0.296475	0.390183
OPN3	0.980927	0.850466	1.1314	0.791416	0.835202
AKAP11	0.836027	0.726279	0.962358	0.0126189	0.0373187
COMMD2	0.884895	0.765389	1.02306	0.0985396	0.166978
NUP153	1.01811	0.883914	1.17267	0.803489	0.839786
TOPORS	0.874168	0.755844	1.01101	0.0699341	0.126146
CCDC82	0.833206	0.721636	0.962026	0.0128549	0.0377243
TMF1	0.760479	0.657989	0.878934	0.0002096	0.00326378
GBAS	0.85573	0.739517	0.990206	0.0364273	0.0787366
ACADM	0.842228	0.727435	0.975137	0.0216336	0.0546571
GTF2H1	0.799599	0.691133	0.925089	0.00263967	0.0148093
RRM1	0.963373	0.836654	1.10929	0.604059	0.676067
RSBN1L	0.826658	0.716057	0.954343	0.00938599	0.031971
DNMT3A	0.991993	0.863631	1.13943	0.909472	0.926471
XPO4	1.05493	0.913019	1.2189	0.468176	0.558154
MCM8	0.955792	0.832667	1.09713	0.520487	0.602624
TRUB1	0.838562	0.722662	0.973051	0.0203448	0.0524429
YES1	0.888766	0.770779	1.02481	0.104658	0.174736
SGK3	0.765924	0.663276	0.884457	0.000280813	0.00382608
SLC16A1	1.12934	0.977382	1.30491	0.099009	0.167132
TMEM126B	0.805739	0.697892	0.930251	0.00321774	0.0163977
BBS10	0.804304	0.692899	0.933621	0.00419792	0.0189527
CPOX	0.826646	0.715654	0.954851	0.00965322	0.0320235
DARS	0.833083	0.722966	0.959973	0.0115795	0.035848
DR1	0.803527	0.696672	0.926771	0.00266001	0.0148145
CBR4	0.813959	0.706039	0.938375	0.00456231	0.0197787
PMS1	0.786429	0.683445	0.904931	0.000793792	0.00686925
NCAPG2	1.13021	0.9884	1.29238	0.0735498	0.131357
ZNHIT6	0.870705	0.757215	1.0012	0.0520072	0.102536
CBFB	0.84562	0.732756	0.975869	0.0217811	0.0548482
ZNF480	1.03608	0.914042	1.17441	0.579361	0.654892
PLEKHA2	0.909693	0.792947	1.04363	0.176824	0.264542
PPAT	0.98196	0.850595	1.13361	0.803791	0.839786
OXR1	0.805013	0.695168	0.932216	0.00375899	0.0181526
CDC73	0.849817	0.731552	0.987201	0.0333003	0.0739782
ABHD13	0.846283	0.734091	0.975622	0.0214432	0.0543559
LYRM7	0.931694	0.807212	1.07537	0.3336	0.429235
NUDCD1	0.84051	0.724402	0.975228	0.0219828	0.0551629
TGFBR1	0.951055	0.823494	1.09838	0.494627	0.584211
SPAST	0.836645	0.722543	0.968766	0.017119	0.0461547
CCNB1	1.17745	1.02843	1.34807	0.0179813	0.0483088
TES	0.892496	0.776677	1.02559	0.108775	0.180341
VBP1	0.805794	0.702179	0.924698	0.00210658	0.0129062
ZNF655	0.833057	0.719994	0.963875	0.014113	0.0403304
ZNF638	0.788597	0.684731	0.908218	0.000980682	0.00801545
SEMA3C	0.942143	0.823569	1.07779	0.385164	0.483355
SACS	0.910434	0.792367	1.04609	0.185473	0.275859
SLU7	0.731783	0.635713	0.842372	1.36878e-05	0.00088375
BPNT1	0.918064	0.790777	1.06584	0.261593	0.35834
CUL5	0.849888	0.740209	0.975818	0.021044	0.053522
RSRC2	0.834159	0.723478	0.961772	0.0125384	0.0373187
TAF4B	0.982065	0.853915	1.12945	0.799743	0.838192
NEK3	1.00361	0.872568	1.15433	0.959755	0.967362
SFPQ	0.88157	0.764213	1.01695	0.0837401	0.146545
TMEM194A	1.06831	0.932751	1.22356	0.339885	0.435121
TWISTNB	0.870677	0.753842	1.00562	0.0596003	0.113336
NAP1L1	0.833508	0.72359	0.960124	0.0116048	0.035848
ZBED5	0.730279	0.630666	0.845625	2.65771e-05	0.00112668
DDX5	0.76012	0.659722	0.875797	0.000147709	0.00268338
SCML1	0.91929	0.80402	1.05109	0.218289	0.30958
LIN9	0.947305	0.817505	1.09772	0.471535	0.561281
CD46	0.7444	0.647429	0.855896	3.3963e-05	0.00112668
RBM6	0.877806	0.761152	1.01234	0.0732303	0.131161
SKAP2	0.744905	0.648337	0.855855	3.22157e-05	0.00112668
MAN1A2	0.874981	0.759716	1.00774	0.0638751	0.117636
TMX3	0.83217	0.724551	0.955774	0.00931842	0.0318832
HMGCS1	0.975807	0.850001	1.12023	0.728013	0.78016
NUFIP1	1.04597	0.911944	1.19969	0.520592	0.602624
SDAD1	0.878632	0.759789	1.01606	0.0809803	0.143106
YTHDF2	0.927347	0.804993	1.0683	0.296106	0.390183
KBTBD7	0.958638	0.830378	1.10671	0.564334	0.641184
QSER1	0.882726	0.764489	1.01925	0.0891139	0.153832
ZNF292	0.840932	0.730204	0.96845	0.0161722	0.0442272
PDCD10	0.761343	0.659834	0.878469	0.000187915	0.00305062
DEPDC1B	1.07341	0.940081	1.22566	0.295158	0.390183
ASNSD1	0.847351	0.734937	0.97696	0.0225514	0.0558659
DSCC1	0.977693	0.85447	1.11869	0.742749	0.79091
PCGF3	0.872151	0.754401	1.00828	0.0645234	0.118345
PAPD4	0.735331	0.639847	0.845064	1.47677e-05	0.00088375
KRT1	1.30663	1.13886	1.4991	0.000136434	0.00260248
ANXA2	1.05593	0.918389	1.21408	0.444666	0.541117
TSPO	1.12835	0.977671	1.30226	0.0986989	0.166978
SUSD2	0.952041	0.834919	1.08559	0.463076	0.554753
PDLIM4	0.9667	0.849725	1.09978	0.606786	0.677859
FXYD5	0.953766	0.835881	1.08828	0.481906	0.572026
APOD	0.852799	0.746953	0.973643	0.0185223	0.0489407
COMP	0.968552	0.850317	1.10323	0.630495	0.696691
KCNAB2	1.12687	0.978576	1.29764	0.0970882	0.165353
MSC	1.16846	1.02158	1.33646	0.0231167	0.0566077
COL6A1	1.04802	0.924958	1.18744	0.461784	0.554753
TNNT1	0.894272	0.785281	1.01839	0.0919575	0.157671
FBXO2	0.915988	0.798712	1.05048	0.209343	0.301942
CTSB	0.945175	0.832284	1.07338	0.38494	0.483355
CD248	1.10396	0.973335	1.25212	0.123725	0.197924
C1QB	0.731184	0.644477	0.829557	1.16516e-06	0.000296339
OLFML3	0.901695	0.793979	1.02403	0.110892	0.18235
MVP	0.845469	0.744682	0.959897	0.00954369	0.0320048
APLP1	0.969622	0.853415	1.10165	0.63577	0.698981
CEBPA	0.897506	0.78286	1.02894	0.120947	0.195437
SFRP2	1.05455	0.927032	1.19961	0.419249	0.517616
MRC2	0.922805	0.812326	1.04831	0.216899	0.308757
SLC1A4	1.08979	0.952805	1.24648	0.209627	0.301942
NOV	1.06659	0.936188	1.21515	0.33259	0.428659
SERPINA1	0.783648	0.686665	0.89433	0.000298284	0.00398558
SLC27A3	1.09464	0.960678	1.24729	0.174567	0.262711
TFF3	1.15848	1.01248	1.32554	0.03232	0.0721057
DSP	1.2336	1.0712	1.42062	0.00355762	0.0175127
NUDT8	1.2743	1.10909	1.46413	0.000622857	0.0060157
AGPAT2	1.22618	1.06263	1.41491	0.00524466	0.0219019
IFI27	0.781517	0.685191	0.891385	0.000239554	0.00344867
CD14	0.777827	0.687183	0.880429	7.05668e-05	0.00179475
TRIM47	0.928766	0.813597	1.06024	0.273953	0.370614
LRRC15	1.067	0.942379	1.2081	0.306115	0.399257
IFI27L2	0.928029	0.811853	1.06083	0.273698	0.370614
DPP7	1.1228	0.974528	1.29362	0.108961	0.180341
TSKU	1.15661	1.01647	1.31606	0.0272512	0.0637812
S100A11	1.17841	1.02031	1.36101	0.0255103	0.0606365
HSD3B7	1.00014	0.872271	1.14675	0.99844	0.999592
SPI1	0.751611	0.658793	0.857507	2.17802e-05	0.00112668
SPHK1	0.982623	0.860866	1.1216	0.795084	0.835654
TOM1	1.22221	1.05937	1.41008	0.00594932	0.0228682
NCCRP1	1.39705	1.22771	1.58975	3.9426e-07	0.000296339
AVPI1	1.07597	0.942276	1.22864	0.279397	0.374657
BAIAP2L1	1.16966	1.02555	1.33401	0.0194846	0.0508323
PMEPA1	0.990662	0.879638	1.1157	0.877063	0.898207
METRNL	0.973769	0.851625	1.11343	0.697487	0.753799
CTSZ	0.965607	0.848203	1.09926	0.596714	0.669548
SH3BGRL3	0.955171	0.831732	1.09693	0.515945	0.600101
SEMA3B	0.849037	0.743877	0.969062	0.0152751	0.042849
GAS6	1.05478	0.920058	1.20923	0.444312	0.541117
ADAMTS2	1.14729	1.0129	1.29951	0.0306495	0.0693934
TYROBP	0.772744	0.68219	0.875318	5.03383e-05	0.00147724
TRPV2	1.11411	0.971295	1.27793	0.122627	0.196978
FCRLA	0.967319	0.848067	1.10334	0.620618	0.690279
S100A8	1.14908	0.97409	1.3555	0.0992445	0.16716
SELM	0.798196	0.700786	0.909146	0.000687953	0.00648035
CHPF	1.01781	0.890844	1.16287	0.79513	0.835654
ZNF385A	0.948013	0.823318	1.09159	0.458098	0.553052
ASPHD1	0.846878	0.740854	0.968076	0.0148758	0.0421114
HSPB1	1.16151	1.01025	1.33542	0.0354507	0.0777267
OLFM2	1.167	1.02826	1.32446	0.016776	0.0455518
ALDH3B1	1.00967	0.876461	1.16313	0.893918	0.911845
HCFC1R1	1.10155	0.961199	1.26238	0.164268	0.250173
SEMA7A	0.95945	0.84563	1.08859	0.520549	0.602624
ISLR	1.04941	0.922916	1.19324	0.461777	0.554753
TYMP	0.829368	0.728844	0.943755	0.00453819	0.0197787
UCN2	1.10851	0.970096	1.26667	0.130074	0.20699
SDC1	1.09216	0.950802	1.25453	0.212553	0.304535
ANGPTL2	1.02828	0.908443	1.16392	0.65915	0.718037
PTGES	1.04235	0.914006	1.18871	0.53614	0.61515
BOK	1.34461	1.17587	1.53757	1.50573e-05	0.00088375
NNMT	0.831778	0.729538	0.948347	0.00591399	0.0228682
FHL2	1.02157	0.899102	1.16073	0.743227	0.79091
SLC7A4	1.25536	1.10565	1.42534	0.000448021	0.00505636
MGAT5B	1.27923	1.1228	1.45745	0.000215121	0.00328275
H2AFJ	1.20047	1.0512	1.37094	0.0069961	0.0254192
CD74	0.726098	0.639238	0.82476	8.48943e-07	0.000296339
ENTHD1	1.20402	1.05999	1.36761	0.0042875	0.0192433
NPTXR	0.946432	0.830665	1.07833	0.408197	0.507255
OSGIN1	1.25233	1.09434	1.43313	0.0010744	0.00853924
SNTA1	1.19658	1.04022	1.37645	0.0120074	0.0363558
COL18A1	1.0418	0.918172	1.18206	0.525215	0.606261
PI3	1.3673	1.18022	1.58403	3.08331e-05	0.00112668
AHNAK2	1.16176	1.02377	1.31834	0.0201154	0.0520273
BGN	1.14433	1.00789	1.29925	0.0374106	0.0803984
FBLN5	1.11414	0.984315	1.26108	0.0872921	0.151029
CFD	0.926863	0.808396	1.06269	0.276365	0.371898
CSTB	1.25402	1.09411	1.4373	0.00114473	0.00887152
GPC1	1.13746	1.00024	1.29349	0.0495663	0.0999094
HMOX1	1.03331	0.90646	1.17791	0.623881	0.692898
ITGA3	0.940462	0.82872	1.06727	0.341529	0.436493
RTN4R	1.25507	1.09964	1.43247	0.000756773	0.00686925
EEF1A2	1.08138	0.955359	1.22402	0.215878	0.307878
TNFRSF12A	0.92752	0.816412	1.05375	0.247778	0.344362
HSPB8	1.1011	0.966971	1.25383	0.146174	0.226228
S100A9	1.10188	0.93619	1.2969	0.243248	0.338765
UPP1	1.11983	0.98126	1.27796	0.0931012	0.158918
VGF	1.06761	0.935344	1.21857	0.332322	0.428659
TREM2	0.862763	0.756889	0.983446	0.027115	0.0636576
COL5A1	1.15406	1.02221	1.30291	0.0206166	0.0529645
RCN3	0.986367	0.868969	1.11962	0.831864	0.861211
RRAS	0.823844	0.723845	0.937657	0.0033362	0.0166374
RAMP1	1.03046	0.892926	1.18918	0.68143	0.738539
TMEM54	1.03312	0.903223	1.18171	0.634555	0.698651
CYGB	1.01964	0.891935	1.16563	0.775725	0.820912
HTRA3	1.0946	0.961697	1.24587	0.17112	0.258908
ABCD1	1.13983	0.994259	1.30672	0.0604658	0.11448
COL6A2	1.06025	0.935244	1.20196	0.360714	0.457184
CD82	0.925054	0.804817	1.06325	0.272819	0.370393
COL1A1	1.14846	1.01532	1.29906	0.027684	0.064399
GSTP1	1.30056	1.13362	1.49208	0.00017731	0.0030064
PTPRU	1.04299	0.919294	1.18334	0.513417	0.598072
EPHX1	1.17112	1.0193	1.34554	0.0257553	0.061029
CTSD	1.04734	0.913992	1.20015	0.505596	0.593168
CHCHD10	1.105	0.964778	1.26561	0.149276	0.230462
TSPAN10	1.20919	1.0575	1.38264	0.00547903	0.0220026
CKB	1.0809	0.946843	1.23393	0.249547	0.34619
TYRP1	1.27312	1.11861	1.44896	0.000254167	0.0035894
ARSI	1.18228	1.03101	1.35573	0.0165195	0.0450156
PAEP	1.34012	1.17534	1.52801	1.22378e-05	0.00088375
CST1	1.07306	0.941451	1.22308	0.290848	0.38729
FSTL3	1.09253	0.958234	1.24566	0.186016	0.276129
LGALS1	1.06463	0.93094	1.21753	0.360316	0.457184
ECM1	1.17028	1.02546	1.33555	0.0196495	0.0509953
MYL9	1.03739	0.909813	1.18285	0.583522	0.657648
CRYAB	0.925416	0.808359	1.05942	0.261287	0.35834
MFI2	1.01637	0.890282	1.16031	0.81015	0.84446
SEZ6L2	0.845506	0.741799	0.963712	0.0119509	0.0363288
L1CAM	1.14173	0.999374	1.30436	0.0510872	0.101565
PTGDS	0.962603	0.844393	1.09736	0.568572	0.644607
OCA2	1.33744	1.17993	1.51598	5.4142e-06	0.000516379
CAPG	0.967885	0.843394	1.11075	0.642158	0.702964
